# Supplementary material for: Phylogeny and gene expression of the complete NITRATE TRANSPORTER 1/PEPTIDE TRANSPORTER FAMILY in Triticum aestivum
Source: J Exp Bot. 2020 May 28;71(15):4531–46. doi: 10.1093/jxb/eraa210 (PMC7382379; doi:10.1093/jxb/eraa210)
Supplement: eraa210_suppl_Supplementary-Tables-S1-S11 [file eraa210_suppl_supplementary-tables-s1-s11.xlsx]

## Sheet: Table_S1
Table S1. Protein domain analysis of nitrate transporter families in Arabidopsis
Gene family	Gene name	Accession genes ID	Interpro ID
NPF	AtNPF1.1	AT3G16180.1	IPR000109, IPR020846, IPR036259
	AtNPF1.2	AT1G52190.1	IPR000109, IPR020846, IPR036259
	AtNPF1.3	AT5G11570.1	IPR000109, IPR036259
	AtNPF2.1	AT3G45720.1	IPR000109, IPR020846, IPR036259
	AtNPF2.2	AT3G45690.1	IPR000109, IPR018456, IPR020846, IPR036259
	AtNPF2.3	AT3G45680.1	IPR000109, IPR018456, IPR020846, IPR036259
	AtNPF2.4	AT3G45700.1	IPR000109, IPR018456, IPR036259
	AtNPF2.5	AT3G45710.1	IPR000109, IPR018456, IPR020846, IPR036259
	AtNPF2.6	AT3G45660.1	IPR000109, IPR036259
	AtNPF2.7	AT3G45650.1	IPR000109, IPR036259
	AtNPF2.8	AT5G28470.1	IPR000109, IPR020846, IPR036259
	AtNPF2.9	AT1G18880.1	IPR000109, IPR020846, IPR036259
	AtNPF2.10	AT3G47960.1	IPR000109, IPR020846, IPR036259
	AtNPF2.11	AT5G62680.1	IPR000109, IPR020846, IPR036259
	AtNPF2.12	AT1G27080.1	IPR000109, IPR018456, IPR020846, IPR036259
	AtNPF2.13	AT1G69870.1	IPR000109, IPR020846, IPR036259
	AtNPF2.14	AT1G69860.1	IPR000109, IPR036259
	AtNPF3.1	AT1G68570.1	IPR000109, IPR036259
	AtNPF4.1	AT3G25260.1	IPR000109, IPR020846, IPR036259
	AtNPF4.2	AT3G25280.1	IPR000109, IPR036259
	AtNPF4.3	AT1G59740.1	IPR000109, IPR018456, IPR020846, IPR036259
	AtNPF4.4	AT1G33440.1	IPR000109, IPR036259
	AtNPF4.5	AT1G27040.1	IPR000109, IPR036259
	AtNPF4.6	AT1G69850.1	IPR000109, IPR036259
	AtNPF4.7	AT5G62730.1	IPR000109, IPR020846, IPR036259
	AtNPF5.1	AT2G40460.1	IPR000109, IPR020846, IPR036259
	AtNPF5.2	AT5G46050.1	IPR000109, IPR036259
	AtNPF5.3	AT5G46040.1	IPR000109, IPR020846, IPR036259
	AtNPF5.4	AT3G54450.1	IPR000109, IPR018456, IPR020846, IPR036259
	AtNPF5.5	AT2G38100.1	IPR000109, IPR036259
	AtNPF5.6	AT2G37900.1	IPR000109, IPR018456, IPR036259
	AtNPF5.7	AT3G53960.1	IPR000109, IPR018456, IPR036259
	AtNPF5.8	AT5G14940.1	IPR000109, IPR020846, IPR036259
	AtNPF5.9	AT3G01350.1	IPR000109, IPR020846, IPR036259
	AtNPF5.10	AT1G22540.1	IPR000109, IPR018456, IPR036259
	AtNPF5.11	AT1G72130.1	IPR000109, IPR018456, IPR020846, IPR036259
	AtNPF5.12	AT1G72140.1	IPR000109, IPR020846, IPR036259
	AtNPF5.13	AT1G72125.1	IPR000109, IPR018456, IPR020846, IPR036259
	AtNPF5.14	AT1G72120.1	IPR000109, IPR018456, IPR020846, IPR036259
	AtNPF5.15	AT1G22570.1	IPR000109, IPR018456, IPR020846, IPR036259
	AtNPF5.16	AT1G22550.1	IPR000109, IPR018456, IPR036259
	AtNPF6.1	AT5G13400.1	IPR000109, IPR018456, IPR020846, IPR036259
	AtNPF6.2	AT2G26690.1	IPR000109, IPR018456, IPR036259
	AtNPF6.3	AT1G12110.1	IPR000109, IPR018456, IPR036259
	AtNPF6.4	AT3G21670.1	IPR000109, IPR020846, IPR036259
	AtNPF7.1	AT5G19640.1	IPR000109, IPR020846, IPR036259
	AtNPF7.2	AT4G21680.1	IPR000109, IPR020846, IPR036259
	AtNPF7.3	AT1G32450.1	IPR000109, IPR020846, IPR036259
	AtNPF8.1	AT3G54140.1	IPR000109, IPR018456, IPR020846, IPR036259
	AtNPF8.2	AT5G01180.1	IPR000109, IPR018456, IPR020846, IPR036259
	AtNPF8.3	AT2G02040.1	IPR000109, IPR018456, IPR020846, IPR036259
	AtNPF8.4	AT2G02020.1	IPR000109, IPR018456, IPR020846, IPR036259
	AtNPF8.5	AT1G62200.1	IPR000109, IPR018456, IPR020846, IPR036259
NRT2	AtNRT2.1	AT1G08090.1	IPR011701, IPR020846, IPR036259
	AtNRT2.2	AT1G08100.1	IPR011701, IPR020846, IPR036259
	AtNRT2.3	AT5G60780.1	IPR011701, IPR020846, IPR036259
	AtNRT2.4	AT5G60770.1	IPR011701, IPR020846, IPR036259
	AtNRT2.5	AT1G12940.1	IPR011701, IPR020846, IPR036259
	AtNRT2.6	AT3G45060.1	IPR011701, IPR020846, IPR036259
	AtNRT2.7	AT5G14570.1	IPR011701, IPR020846, IPR036259
(NAR2)		AT5G50200.1	IPR016605
		AT4G24715.1	IPR016605
CLC	AtCLCa	AT5G40890.1	IPR000644, IPR001807, IPR002251, IPR014743
	AtCLCb	AT3G27170.1	IPR000644, IPR001807, IPR002251, IPR014743
	AtCLCc	AT5G49890.1	IPR000644, IPR001807, IPR002251, IPR014743
	AtCLCd	AT5G26240.1	IPR000644, IPR001807, IPR002251, IPR014743
	AtCLCe	AT4G35440.1	IPR000644, IPR001807, IPR014743
	AtCLCf	AT1G55620.1	IPR000644, IPR001807, IPR014743
	AtCLCg	AT5G33280.1	IPR000644, IPR001807, IPR002251, IPR014743
SLAC/SLAH	AtSLAC1	AT1G12480.1	IPR004695, IPR030183, IPR038665
	AtSLAH2	AT4G27970.1	IPR004695, IPR030183, IPR038665
	AtSLAH3	AT5G24030.1	IPR004695, IPR030183, IPR038665
	AtSLAH4	AT1G62262.1	IPR004695, IPR030183, IPR038665
	AtSLAH5	AT1G62280.1	IPR004695, IPR030183, IPR038665

## Sheet: Table_S2
Table S2. Wheat NPF gene canditates containing protein domain of IPR000109
No.	Gene ID	Interpro IDs
1	TraesCS1A02G031300	IPR000109, IPR018456, IPR020846
2	TraesCS1A02G150200	IPR000109, IPR020846
3	TraesCS1A02G150400	IPR000109, IPR020846
4	TraesCS1A02G197600	IPR000109, IPR020846
5	TraesCS1A02G197700	IPR000109, IPR020846
6	TraesCS1A02G210900	IPR000109, IPR020846
7	TraesCS1A02G211000	IPR000109, IPR018456, IPR020846
8	TraesCS1A02G257400	IPR000109, IPR020846
9	TraesCS1A02G257800	IPR000109, IPR020846
10	TraesCS1A02G257900	IPR000109, IPR020846
11	TraesCS1A02G269400	IPR000109, IPR018456, IPR020846
12	TraesCS1A02G269500	IPR000109, IPR018456, IPR020846
13	TraesCS1A02G269600	IPR000109, IPR020846
14	TraesCS1B02G038700	IPR000109, IPR018456, IPR020846
15	TraesCS1B02G168000	IPR000109, IPR020846
16	TraesCS1B02G168100	IPR000109, IPR020846
17	TraesCS1B02G212200	IPR000109, IPR020846
18	TraesCS1B02G212300	IPR000109
19	TraesCS1B02G212400	IPR000109, IPR020846
20	TraesCS1B02G224900	IPR000109, IPR018456, IPR020846
21	TraesCS1B02G225000	IPR000109, IPR018456, IPR020846
22	TraesCS1B02G267900	IPR000109, IPR020846
23	TraesCS1B02G268200	IPR000109, IPR020846
24	TraesCS1B02G268300	IPR000109, IPR020846
25	TraesCS1B02G279900	IPR000109, IPR018456, IPR020846
26	TraesCS1B02G280000	IPR000109, IPR018456, IPR020846
27	TraesCS1B02G280100	IPR000109, IPR018456, IPR020846
28	TraesCS1D02G032700	IPR000109, IPR018456, IPR020846
29	TraesCS1D02G147200	IPR000109, IPR020846
30	TraesCS1D02G147400	IPR000109, IPR020846
31	TraesCS1D02G201100	IPR000109, IPR020846
32	TraesCS1D02G201200	IPR000109, IPR020846
33	TraesCS1D02G214200	IPR000109, IPR018456, IPR020846
34	TraesCS1D02G214300	IPR000109, IPR018456, IPR020846
35	TraesCS1D02G256700	IPR000109, IPR020846
36	TraesCS1D02G257100	IPR000109, IPR020846
37	TraesCS1D02G257200	IPR000109, IPR020846
38	TraesCS1D02G269500	IPR000109, IPR018456, IPR020846
39	TraesCS1D02G269600	IPR000109, IPR018456, IPR020846
40	TraesCS1D02G269700	IPR000109, IPR020846
41	TraesCS2A02G007100	IPR000109, IPR020846
42	TraesCS2A02G007500	IPR000109, IPR018456, IPR020846
43	TraesCS2A02G045500	IPR000109, IPR020846
44	TraesCS2A02G175600	IPR000109, IPR020846
45	TraesCS2A02G264500	IPR000109, IPR020846
46	TraesCS2A02G309100	IPR000109, IPR020846
47	TraesCS2A02G335800	IPR000109, IPR020846
48	TraesCS2A02G350000	IPR000109, IPR020846
49	TraesCS2A02G350100	IPR000109, IPR020846
50	TraesCS2A02G350300	IPR000109, IPR020846
51	TraesCS2A02G416800	IPR000109, IPR018456, IPR020846
52	TraesCS2A02G443600	IPR000109, IPR020846
53	TraesCS2A02G443700	IPR000109, IPR020846
54	TraesCS2A02G565600	IPR000109, IPR020846
55	TraesCS2A02G571800	IPR000109, IPR020846
56	TraesCS2A02G571900	IPR000109, IPR020846
57	TraesCS2A02G572000	IPR000109, IPR020846
58	TraesCS2A02G572100	IPR000109, IPR020846
59	TraesCS2A02G572200	IPR000109, IPR020846
60	TraesCS2A02G572300	IPR000109, IPR020846
61	TraesCS2B02G000500	IPR000109, IPR020846
62	TraesCS2B02G013000	IPR000109, IPR020846
63	TraesCS2B02G057600	IPR000109, IPR020846
64	TraesCS2B02G057700	IPR000109, IPR020846
65	TraesCS2B02G248000	IPR000109, IPR020846
66	TraesCS2B02G277600	IPR000109, IPR020846
67	TraesCS2B02G326200	IPR000109, IPR020846
68	TraesCS2B02G346100	IPR000109, IPR020846
69	TraesCS2B02G368400	IPR000109, IPR020846
70	TraesCS2B02G368500	IPR000109, IPR020846
71	TraesCS2B02G368600	IPR000109, IPR020846
72	TraesCS2B02G368700	IPR000109, IPR020846
73	TraesCS2B02G464700	IPR000109, IPR020846
74	TraesCS2B02G464900	IPR000109, IPR020846
75	TraesCS2B02G615200	IPR000109, IPR020846
76	TraesCS2B02G615300	IPR000109, IPR020846
77	TraesCS2B02G615400	IPR000109, IPR020846
78	TraesCS2B02G615500	IPR000109, IPR020846
79	TraesCS2B02G626000	IPR000109, IPR020846
80	TraesCS2B02G626100	IPR000109, IPR020846
81	TraesCS2B02G626600	IPR000109, IPR020846
82	TraesCS2B02G626700	IPR000109, IPR020846
83	TraesCS2D02G009100	IPR000109, IPR020846
84	TraesCS2D02G009200	IPR000109, IPR018456, IPR020846
85	TraesCS2D02G044000	IPR000109, IPR020846
86	TraesCS2D02G044200	IPR000109, IPR020846
87	TraesCS2D02G182900	IPR000109, IPR020846
88	TraesCS2D02G259400	IPR000109, IPR020846
89	TraesCS2D02G307400	IPR000109, IPR020846
90	TraesCS2D02G327000	IPR000109, IPR020846
91	TraesCS2D02G348400	IPR000109, IPR020846
92	TraesCS2D02G348500	IPR000109, IPR020846
93	TraesCS2D02G348600	IPR000109, IPR020846
94	TraesCS2D02G413900	IPR000109, IPR018456, IPR020846
95	TraesCS2D02G442700	IPR000109, IPR020846
96	TraesCS2D02G442900	IPR000109, IPR020846
97	TraesCS2D02G576000	IPR000109, IPR020846
98	TraesCS2D02G583300	IPR000109, IPR020846
99	TraesCS2D02G583400	IPR000109, IPR020846
100	TraesCS2D02G583500	IPR000109, IPR020846
101	TraesCS2D02G583600	IPR000109, IPR020846
102	TraesCS3A02G056400	IPR000109, IPR018456, IPR020846
103	TraesCS3A02G057000	IPR000109, IPR018456, IPR020846
104	TraesCS3A02G081100	IPR000109, IPR018456, IPR020846
105	TraesCS3A02G185600	IPR000109, IPR020846
106	TraesCS3A02G272600	IPR000109, IPR020846
107	TraesCS3A02G304400	IPR000109, IPR020846
108	TraesCS3A02G304500	IPR000109, IPR020846
109	TraesCS3A02G382100	IPR000109, IPR020846
110	TraesCS3A02G382200	IPR000109, IPR020846
111	TraesCS3A02G382300	IPR000109, IPR020846
112	TraesCS3A02G382400	IPR000109, IPR020846
113	TraesCS3A02G382600	IPR000109, IPR020846
114	TraesCS3A02G382700	IPR000109, IPR020846
115	TraesCS3A02G382800	IPR000109, IPR018456, IPR020846
116	TraesCS3A02G382900	IPR000109, IPR018456, IPR020846
117	TraesCS3A02G383200	IPR000109, IPR018456, IPR020846
118	TraesCS3A02G383300	IPR000109, IPR020846
119	TraesCS3A02G392800	IPR000109, IPR020846
120	TraesCS3A02G392900	IPR000109, IPR018456, IPR020846
121	TraesCS3A02G418700	IPR000109, IPR020846
122	TraesCS3A02G418800	IPR000109, IPR020846
123	TraesCS3B02G069100	IPR000109, IPR018456, IPR020846
124	TraesCS3B02G069900	IPR000109, IPR018456, IPR020846
125	TraesCS3B02G070200	IPR000109, IPR018456, IPR020846
126	TraesCS3B02G095900	IPR000109, IPR018456, IPR020846
127	TraesCS3B02G215200	IPR000109, IPR020846
128	TraesCS3B02G304500	IPR000109, IPR020846
129	TraesCS3B02G332000	IPR000109, IPR020846
130	TraesCS3B02G332100	IPR000109, IPR020846
131	TraesCS3B02G414800	IPR000109, IPR020846
132	TraesCS3B02G414900	IPR000109, IPR020846
133	TraesCS3B02G415000	IPR000109, IPR020846
134	TraesCS3B02G415100	IPR000109, IPR020846
135	TraesCS3B02G415200	IPR000109, IPR020846
136	TraesCS3B02G415300	IPR000109, IPR020846
137	TraesCS3B02G415600	IPR000109, IPR020846
138	TraesCS3B02G415700	IPR000109, IPR018456, IPR020846
139	TraesCS3B02G424700	IPR000109, IPR020846
140	TraesCS3B02G424800	IPR000109, IPR018456, IPR020846
141	TraesCS3B02G454000	IPR000109, IPR020846
142	TraesCS3B02G454100	IPR000109, IPR020846
143	TraesCS3D02G056300	IPR000109, IPR018456, IPR020846
144	TraesCS3D02G056700	IPR000109, IPR018456, IPR020846
145	TraesCS3D02G057000	IPR000109, IPR018456, IPR020846
146	TraesCS3D02G081100	IPR000109, IPR018456, IPR020846
147	TraesCS3D02G189500	IPR000109, IPR020846
148	TraesCS3D02G297400	IPR000109, IPR020846
149	TraesCS3D02G297600	IPR000109, IPR020846
150	TraesCS3D02G375200	IPR000109, IPR018456, IPR020846
151	TraesCS3D02G375300	IPR000109, IPR020846
152	TraesCS3D02G375400	IPR000109, IPR020846
153	TraesCS3D02G375500	IPR000109, IPR020846
154	TraesCS3D02G375600	IPR000109, IPR020846
155	TraesCS3D02G375700	IPR000109, IPR020846
156	TraesCS3D02G375800	IPR000109, IPR020846
157	TraesCS3D02G375900	IPR000109, IPR020846
158	TraesCS3D02G376200	IPR000109, IPR018456, IPR020846
159	TraesCS3D02G376300	IPR000109, IPR020846
160	TraesCS3D02G385600	IPR000109, IPR020846
161	TraesCS3D02G385700	IPR000109, IPR018456, IPR020846
162	TraesCS3D02G414300	IPR000109, IPR020846
163	TraesCS3D02G414400	IPR000109, IPR020846
164	TraesCS4A02G075700	IPR000109, IPR020846
165	TraesCS4A02G075900	IPR000109, IPR018456, IPR020846
166	TraesCS4A02G076000	IPR000109, IPR020846
167	TraesCS4A02G076100	IPR000109, IPR018456, IPR020846
168	TraesCS4A02G076200	IPR000109, IPR018456, IPR020846
169	TraesCS4A02G225400	IPR000109, IPR020846
170	TraesCS4A02G262700	IPR000109, IPR018456, IPR020846
171	TraesCS4A02G283900	IPR000109, IPR020846
172	TraesCS4A02G287300	IPR000109, IPR020846
173	TraesCS4A02G287900	IPR000109, IPR020846
174	TraesCS4A02G440300	IPR000109, IPR020846
175	TraesCS4A02G440400	IPR000109, IPR018456, IPR020846
176	TraesCS4A02G440500	IPR000109, IPR018456, IPR020846
177	TraesCS4A02G440600	IPR000109, IPR018456, IPR020846
178	TraesCS4A02G440700	IPR000109, IPR018456, IPR020846
179	TraesCS4B02G026700	IPR000109, IPR018456, IPR020846
180	TraesCS4B02G029600	IPR000109, IPR020846
181	TraesCS4B02G052200	IPR000109, IPR018456, IPR020846
182	TraesCS4B02G057000	IPR000109, IPR020846
183	TraesCS4B02G090800	IPR000109, IPR020846
184	TraesCS4B02G231500	IPR000109, IPR020846
185	TraesCS4B02G231700	IPR000109, IPR018456, IPR020846
186	TraesCS4B02G231800	IPR000109, IPR020846
187	TraesCS4B02G232000	IPR000109, IPR018456, IPR020846
188	TraesCS4B02G232100	IPR000109, IPR018456, IPR020846
189	TraesCS4B02G338600	IPR000109, IPR020846
190	TraesCS4B02G371000	IPR000109, IPR018456, IPR020846
191	TraesCS4B02G375800	IPR000109, IPR018456, IPR020846
192	TraesCS4B02G380000	IPR000109, IPR020846
193	TraesCS4B02G398100	IPR000109, IPR018456, IPR020846
194	TraesCS4D02G024400	IPR000109, IPR018456, IPR020846
195	TraesCS4D02G026800	IPR000109, IPR020846
196	TraesCS4D02G052400	IPR000109, IPR018456, IPR020846
197	TraesCS4D02G087900	IPR000109, IPR020846
198	TraesCS4D02G232900	IPR000109, IPR020846
199	TraesCS4D02G233000	IPR000109, IPR018456, IPR020846
200	TraesCS4D02G233100	IPR000109, IPR020846
201	TraesCS4D02G233300	IPR000109, IPR018456, IPR020846
202	TraesCS4D02G233400	IPR000109, IPR018456, IPR020846
203	TraesCS4D02G335100	IPR000109, IPR020846
204	TraesCS4D02G361500	IPR000109, IPR018456, IPR020846
205	TraesCS5A02G004400	IPR000109, IPR020846
206	TraesCS5A02G037900	IPR000109, IPR020846
207	TraesCS5A02G056100	IPR000109, IPR020846
208	TraesCS5A02G056200	IPR000109, IPR020846
209	TraesCS5A02G153200	IPR000109, IPR020846
210	TraesCS5A02G388000	IPR000109, IPR020846
211	TraesCS5A02G409600	IPR000109, IPR020846
212	TraesCS5A02G485000	IPR000109, IPR018456, IPR020846
213	TraesCS5A02G485200	IPR000109, IPR018456, IPR020846
214	TraesCS5A02G485300	IPR000109, IPR018456, IPR020846
215	TraesCS5A02G508500	IPR000109, IPR020846
216	TraesCS5A02G537100	IPR000109, IPR018456, IPR020846
217	TraesCS5A02G546200	IPR000109, IPR020846
218	TraesCS5B02G001100	IPR000109, IPR020846
219	TraesCS5B02G039100	IPR000109, IPR020846
220	TraesCS5B02G060500	IPR000109, IPR020846
221	TraesCS5B02G060800	IPR000109, IPR020846
222	TraesCS5B02G152000	IPR000109, IPR020846
223	TraesCS5B02G245300	IPR000109, IPR020846
224	TraesCS5B02G393100	IPR000109, IPR020846
225	TraesCS5B02G414000	IPR000109, IPR020846
226	TraesCS5B02G498400	IPR000109, IPR018456, IPR020846
227	TraesCS5B02G498500	IPR000109, IPR018456, IPR020846
228	TraesCS5B02G498700	IPR000109, IPR018456, IPR020846
229	TraesCS5D02G012500	IPR000109, IPR020846
230	TraesCS5D02G045300	IPR000109, IPR020846
231	TraesCS5D02G067100	IPR000109, IPR020846
232	TraesCS5D02G067400	IPR000109, IPR020846
233	TraesCS5D02G158500	IPR000109, IPR020846
234	TraesCS5D02G398000	IPR000109, IPR020846
235	TraesCS5D02G419200	IPR000109, IPR020846
236	TraesCS5D02G498500	IPR000109, IPR018456, IPR020846
237	TraesCS5D02G498700	IPR000109, IPR018456, IPR020846
238	TraesCS5D02G498800	IPR000109, IPR018456, IPR020846
239	TraesCS6A02G041300	IPR000109, IPR020846
240	TraesCS6A02G056500	IPR000109, IPR020846
241	TraesCS6A02G142600	IPR000109, IPR020846
242	TraesCS6A02G263500	IPR000109, IPR020846
243	TraesCS6A02G267600	IPR000109, IPR020846
244	TraesCS6A02G267700	IPR000109, IPR020846
245	TraesCS6A02G267800	IPR000109, IPR020846
246	TraesCS6A02G268400	IPR000109, IPR020846
247	TraesCS6A02G268500	IPR000109, IPR020846
248	TraesCS6A02G280200	IPR000109, IPR020846
249	TraesCS6A02G369900	IPR000109, IPR018456, IPR020846
250	TraesCS6B02G056500	IPR000109, IPR020846
251	TraesCS6B02G076100	IPR000109, IPR020846
252	TraesCS6B02G171000	IPR000109, IPR020846
253	TraesCS6B02G290500	IPR000109, IPR020846
254	TraesCS6B02G295000	IPR000109, IPR020846
255	TraesCS6B02G295100	IPR000109, IPR020846
256	TraesCS6B02G295600	IPR000109, IPR020846
257	TraesCS6B02G309200	IPR000109, IPR020846
258	TraesCS6B02G316200	IPR000109, IPR020846
259	TraesCS6B02G406100	IPR000109, IPR018456, IPR020846
260	TraesCS6D02G047600	IPR000109, IPR020846
261	TraesCS6D02G060200	IPR000109, IPR020846
262	TraesCS6D02G132100	IPR000109, IPR020846
263	TraesCS6D02G246400	IPR000109, IPR020846
264	TraesCS6D02G246500	IPR000109, IPR020846
265	TraesCS6D02G247000	IPR000109, IPR020846
266	TraesCS6D02G247100	IPR000109, IPR020846
267	TraesCS6D02G251500	IPR000109, IPR020846
268	TraesCS6D02G260500	IPR000109, IPR020846
269	TraesCS6D02G353500	IPR000109, IPR018456, IPR020846
270	TraesCS7A02G054000	IPR000109, IPR020846
271	TraesCS7A02G054100	IPR000109, IPR018456, IPR020846
272	TraesCS7A02G095200	IPR000109, IPR020846
273	TraesCS7A02G121600	IPR000109, IPR020846
274	TraesCS7A02G121700	IPR000109, IPR020846
275	TraesCS7A02G196100	IPR000109, IPR020846
276	TraesCS7A02G206400	IPR000109, IPR020846
277	TraesCS7A02G301700	IPR000109, IPR018456, IPR020846
278	TraesCS7A02G365100	IPR000109, IPR020846
279	TraesCS7A02G381500	IPR000109, IPR020846
280	TraesCS7A02G381600	IPR000109, IPR018456, IPR020846
281	TraesCS7A02G381700	IPR000109, IPR020846
282	TraesCS7A02G381800	IPR000109, IPR018456, IPR020846
283	TraesCS7A02G412100	IPR000109, IPR020846
284	TraesCS7A02G413100	IPR000109, IPR020846
285	TraesCS7A02G413200	IPR000109, IPR020846
286	TraesCS7A02G413300	IPR000109, IPR020846
287	TraesCS7A02G461200	IPR000109, IPR020846
288	TraesCS7A02G504300	IPR000109, IPR020846
289	TraesCS7A02G531000	IPR000109, IPR020846
290	TraesCS7B02G020200	IPR000109, IPR020846
291	TraesCS7B02G020300	IPR000109, IPR020846
292	TraesCS7B02G020500	IPR000109, IPR020846
293	TraesCS7B02G040100	IPR000109, IPR020846
294	TraesCS7B02G101800	IPR000109, IPR020846
295	TraesCS7B02G113600	IPR000109, IPR020846
296	TraesCS7B02G201900	IPR000109, IPR018456, IPR020846
297	TraesCS7B02G262200	IPR000109, IPR020846
298	TraesCS7B02G283400	IPR000109, IPR020846
299	TraesCS7B02G283800	IPR000109, IPR018456, IPR020846
300	TraesCS7B02G284300	IPR000109, IPR018456, IPR020846
301	TraesCS7B02G311400	IPR000109, IPR020846
302	TraesCS7B02G312500	IPR000109, IPR020846
303	TraesCS7B02G312600	IPR000109, IPR020846
304	TraesCS7B02G312700	IPR000109, IPR020846
305	TraesCS7B02G352600	IPR000109
306	TraesCS7B02G362700	IPR000109, IPR020846
307	TraesCS7D02G049300	IPR000109, IPR018456, IPR020846
308	TraesCS7D02G049400	IPR000109, IPR018456, IPR020846
309	TraesCS7D02G076900	IPR000109, IPR020846
310	TraesCS7D02G091600	IPR000109, IPR018456, IPR020846
311	TraesCS7D02G119800	IPR000109, IPR020846
312	TraesCS7D02G119900	IPR000109, IPR020846
313	TraesCS7D02G120200	IPR000109, IPR020846
314	TraesCS7D02G139600	IPR000109, IPR020846
315	TraesCS7D02G197600	IPR000109, IPR020846
316	TraesCS7D02G209200	IPR000109, IPR020846
317	TraesCS7D02G297000	IPR000109, IPR018456, IPR020846
318	TraesCS7D02G357300	IPR000109, IPR020846
319	TraesCS7D02G377800	IPR000109, IPR020846
320	TraesCS7D02G377900	IPR000109, IPR018456, IPR020846
321	TraesCS7D02G378300	IPR000109, IPR020846
322	TraesCS7D02G405300	IPR000109, IPR020846
323	TraesCS7D02G406100	IPR000109, IPR020846
324	TraesCS7D02G406200	IPR000109, IPR020846
325	TraesCS7D02G406400	IPR000109, IPR020846
326	TraesCS7D02G449400	IPR000109, IPR020846
327	TraesCS7D02G491400	IPR000109, IPR020846
328	TraesCS7D02G518900	IPR000109, IPR020846
329	TraesCSU02G115500	IPR000109, IPR018456, IPR020846
330	TraesCSU02G130200	IPR000109, IPR020846
331	TraesCSU02G207500	IPR000109, IPR020846
332	TraesCS2A02G007700LC	IPR000109, IPR020846
333	TraesCS2B02G000100LC	IPR000109, IPR020846
334	TraesCS2B02G012400LC	IPR000109, IPR020846
335	TraesCS2B02G275800LC	IPR000109, IPR020846
336	TraesCS2B02G501100LC	IPR000109, IPR020846
337	TraesCS2B02G663200LC	IPR000109, IPR018456, IPR020846
338	TraesCS2B02G913600LC	IPR000109, IPR020846
339	TraesCS2B02G930100LC	IPR000109, IPR020846
340	TraesCS2B02G930500LC	IPR000109
341	TraesCS2D02G717900LC	IPR000109, IPR020846
342	TraesCS2D02G718700LC	IPR000109, IPR020846
343	TraesCS3A02G533500LC	IPR000109, IPR020846
344	TraesCS3B02G084600LC	IPR000109, IPR020846
345	TraesCS3B02G084700LC	IPR000109, IPR018456, IPR020846
346	TraesCS3B02G474300LC	IPR000109, IPR020846
347	TraesCS3D02G360100LC	IPR000109, IPR020846
348	TraesCS3D02G459400LC	IPR000109, IPR020846
349	TraesCS4A02G444900LC	IPR000109, IPR020846
350	TraesCS4A02G446900LC	IPR000109, IPR020846
351	TraesCS4A02G560700LC	IPR000109, IPR020846
352	TraesCS4A02G587800LC	IPR000109, IPR020846
353	TraesCS4A02G654600LC	IPR000109, IPR018456, IPR020846
354	TraesCS5A02G073600LC	IPR000109, IPR020846
355	TraesCS5A02G369600LC	IPR000109, IPR020846
356	TraesCS5A02G369800LC	IPR000109
357	TraesCS5A02G543000LC	IPR000109
358	TraesCS5A02G656200LC	IPR000109, IPR018456, IPR020846
359	TraesCS5D02G087600LC	IPR000109, IPR020846
360	TraesCS6B02G147600LC	IPR000109, IPR020846
361	TraesCS7A02G111500LC	IPR000109, IPR020846
362	TraesCS7A02G117300LC	IPR000109
363	TraesCS7B02G485800LC	IPR000109, IPR018456, IPR020846
364	TraesCS7D02G669000LC	IPR000109, IPR020846
365	TraesCSU02G307300LC	IPR000109, IPR020846

## Sheet: Table_S3
Table S3. List of wheat genes excluded from NPF gene family
No.	Gene ID	Note
1	TraesCS4A02G587800LC	without start codon
2	TraesCS7B02G485800LC	without stop codon
3	TraesCS3B02G084600LC	without start codon
4	TraesCS2B02G000100LC	without start codon
5	TraesCS2B02G913600LC	without start codon
6	TraesCS2D02G718700LC	without start codon
7	TraesCS3B02G474300LC	without start codon
8	TraesCS3D02G360100LC	without start codon
9	TraesCS2B02G663200LC	without start codon
10	TraesCS2B02G501100LC	without start codon
11	TraesCS5A02G073600LC	without start codon; without stop codon
12	TraesCS5D02G087600LC	without start codon
13	TraesCS4A02G560700LC	without start codon
14	TraesCS5A02G369600LC	Proten length (107 aa) < 200 aa; without start codon
15	TraesCS2A02G007700LC	Proten length (117 aa) < 200 aa; without start codon
16	TraesCS7B02G352600	Proten length (121 aa) < 200 aa
17	TraesCS3D02G459400LC	Proten length (130 aa) < 200 aa
18	TraesCS3A02G383300	Proten length (141 aa) < 200 aa
19	TraesCS2B02G930500LC	Proten length (144 aa) < 200 aa
20	TraesCS2B02G000500	Proten length (146 aa) < 200 aa
21	TraesCS2B02G012400LC	Proten length (149 aa) < 200 aa
22	TraesCS2D02G717900LC	Proten length (154 aa) < 200 aa
23	TraesCS3B02G084700LC	Proten length (162 aa) < 200 aa
24	TraesCS6B02G316200	Proten length (164 aa) < 200 aa
25	TraesCS2B02G275800LC	Proten length (173 aa) < 200 aa
26	TraesCS7D02G669000LC	Proten length (183 aa) < 200 aa
27	TraesCS6B02G147600LC	Proten length (193 aa) < 200 aa
28	TraesCSU02G207500	partial sequence of TraesCS4A01G287300
29	TraesCS4A02G446900LC	partial sequence of TraesCS4A01G287300
30	TraesCS4A02G444900LC	partial sequence of TraesCS4A01G287900
31	TraesCS7A02G117300LC	low gene prediction score (29)
32	TraesCS2B02G930100LC	low gene prediction score (25)
33	TraesCS5A02G543000LC	low gene prediction score (21)
34	TraesCS5A02G369800LC	extra stop codon in ORF

## Sheet: Table_S4
Table S4. Classification of NPF gene family in wheat
Homoeologous group No.	NPF subfamily	gene name	A genome gene ID	B genome gene ID	D genome gene ID
1	NPF1	TaNPF1.1	TraesCS3A02G304400	TraesCS3B02G332100	TraesCS3D02G297600
2		TaNPF1.2	TraesCS3A02G304500	TraesCS3B02G332000	TraesCS3D02G297400
3	NPF2	TaNPF2.1	TraesCS5A02G004400	TraesCS5B02G001100	TraesCS5D02G012500
4		TaNPF2.2	TraesCS5A02G037900	TraesCS5B02G039100	TraesCS5D02G045300
5		TaNPF2.3	TraesCS2A02G045500	TraesCS2B02G057700	TraesCS2D02G044200
6		TaNPF2.4	TraesCS3A02G418700	TraesCS3B02G454000	TraesCS3D02G414300
7		TaNPF2.5	TraesCS3A02G418800	TraesCS3B02G454100	TraesCS3D02G414400
8		TaNPF2.6	TraesCS4A02G283900	TraesCS4B02G029600	TraesCS4D02G026800
9		TaNPF2.7	TraesCS7A02G111500LC	#N/A	#N/A
10		TaNPF2.8	#N/A	#N/A	TraesCS7D02G076900
11		TaNPF2.9	#N/A	TraesCS2B02G057600	TraesCS2D02G044000
12		TaNPF2.10	#N/A	TraesCS7B02G020300	TraesCS7D02G119900
13		TaNPF2.11	TraesCS7A02G121600	TraesCS7B02G020200	TraesCS7D02G119800
14		TaNPF2.12	TraesCS7A02G121700	TraesCS7B02G020500	TraesCS7D02G120200
15		TaNPF2.13	TraesCS5A02G153200	TraesCS5B02G152000	TraesCS5D02G158500
16		TaNPF2.14	TraesCS4A02G440700	#N/A	#N/A
			TraesCS7A02G054100	#N/A	TraesCS7D02G049400
17		TaNPF2.15	TraesCS4A02G440400	#N/A	#N/A
			TraesCS4A02G440500	#N/A	#N/A
			TraesCS4A02G440600	#N/A	#N/A
			TraesCS4A02G654600LC	#N/A	#N/A
			TraesCS7A02G054000	#N/A	TraesCS7D02G049300
18		TaNPF2.16	TraesCS4A02G440300	#N/A	#N/A
19	NPF3	TaNPF3.1	TraesCS7A02G206400	TraesCS7B02G113600	TraesCS7D02G209200
20		TaNPF3.2	TraesCS1A02G257900	TraesCS1B02G268300	TraesCS1D02G257200
21		TaNPF3.3	TraesCS1A02G257800	TraesCS1B02G268200	TraesCS1D02G257100
22		TaNPF3.4	TraesCS1A02G257400	TraesCS1B02G267900	TraesCS1D02G256700
23	NPF4	TaNPF4.1	TraesCS7A02G365100	TraesCS7B02G262200	TraesCS7D02G357300
24		TaNPF4.2	TraesCS2A02G309100	TraesCS2B02G326200	TraesCS2D02G307400
25		TaNPF4.3	TraesCS2A02G350000	TraesCS2B02G368400	TraesCS2D02G348400
			#N/A	TraesCS2B02G368500
26		TaNPF4.4	TraesCS2A02G264500	TraesCS2B02G277600	TraesCS2D02G259400
27		TaNPF4.5	TraesCS5A02G388000	TraesCS5B02G393100	TraesCS5D02G398000
28		TaNPF4.6	TraesCS2A02G350300	TraesCS2B02G368700	TraesCS2D02G348600
29		TaNPF4.7	TraesCS2A02G350100	TraesCS2B02G368600	TraesCS2D02G348500
30		TaNPF4.8	TraesCS5A02G056100	TraesCS5B02G060500	TraesCS5D02G067400
			TraesCS5A02G056200	TraesCS5B02G060800	TraesCS5D02G067100
31		TaNPF4.9	TraesCS4A02G225400	TraesCS4B02G090800	TraesCS4D02G087900
32		TaNPF4.10	TraesCS3A02G272600	#N/A	#N/A
33	NPF5	TaNPF5.1	TraesCS7A02G504300	#N/A	TraesCS7D02G491400
34		TaNPF5.2	TraesCS7A02G461200	TraesCS7B02G362700	TraesCS7D02G449400
35		TaNPF5.3	TraesCS6A02G041300	TraesCS6B02G056500	TraesCS6D02G047600
36		TaNPF5.4	TraesCS5A02G508500	TraesCS4B02G338600	TraesCS4D02G335100
37		TaNPF5.5	TraesCS1A02G150200	TraesCS1B02G168000	TraesCS1D02G147200
38		TaNPF5.6	TraesCS3A02G185600	TraesCS3B02G215200	TraesCS3D02G189500
39		TaNPF5.7	TraesCS1A02G150400	TraesCS1B02G168100	TraesCS1D02G147400
40		TaNPF5.8	TraesCS5A02G485000	TraesCS5B02G498400	TraesCS5D02G498500
41		TaNPF5.9	TraesCS5A02G485200	TraesCS5B02G498500	TraesCS5D02G498700
			TraesCS5A02G485300	TraesCS5B02G498700	TraesCS5D02G498800
42		TaNPF5.10	TraesCS7A02G196100	TraesCS7B02G101800	TraesCS7D02G197600
43		TaNPF5.11	TraesCS1A02G269400	TraesCS1B02G279900	TraesCS1D02G269500
44		TaNPF5.12	TraesCS1A02G269500	TraesCS1B02G280000	TraesCS1D02G269600
45		TaNPF5.13	#N/A	TraesCS7B02G040100	TraesCS7D02G139600
46		TaNPF5.14	#N/A	TraesCS2B02G248000	#N/A
			#N/A	TraesCS3B02G304500	#N/A
			#N/A	TraesCS4B02G057000	#N/A
47		TaNPF5.15	TraesCS3A02G382100	TraesCS3B02G414800	TraesCS3D02G375900
48		TaNPF5.16	TraesCS3A02G382200	TraesCS3B02G414900	TraesCS3D02G375800
49		TaNPF5.17	TraesCS1A02G269600	TraesCS1B02G280100	TraesCS1D02G269700
50		TaNPF5.18	TraesCS3A02G382700	#N/A	TraesCS3D02G375400
51		TaNPF5.19	TraesCS3A02G382800	#N/A	TraesCS3D02G375300
52		TaNPF5.20	TraesCS3A02G382900	#N/A	TraesCS3D02G375200
53		TaNPF5.21	#N/A	TraesCS3B02G415700	TraesCS3D02G376300
54		TaNPF5.22	TraesCS3A02G383200	TraesCS3B02G415600	TraesCS3D02G376200
55		TaNPF5.23	TraesCS3A02G382300	TraesCS3B02G415000	TraesCS3D02G375700
			#N/A	TraesCS3B02G415200	#N/A
56		TaNPF5.24	TraesCS3A02G382600	#N/A	TraesCS3D02G375500
57		TaNPF5.25	#N/A	TraesCS3B02G415100	#N/A
58		TaNPF5.26	TraesCS3A02G382400	TraesCS3B02G415300	TraesCS3D02G375600
59		TaNPF5.27	TraesCS2A02G572100	#N/A	#N/A
60		TaNPF5.28	#N/A	TraesCS2B02G626100	#N/A
			#N/A	TraesCS2B02G626600	#N/A
61		TaNPF5.29	TraesCS2A02G565600	TraesCS2B02G626000	TraesCS2D02G576000
			#N/A	TraesCS2B02G626700	#N/A
62		TaNPF5.30	TraesCS2A02G572300	TraesCS2B02G615200	TraesCS2D02G583600
63		TaNPF5.31	TraesCS2A02G572200	TraesCS2B02G615300	TraesCS2D02G583500
64		TaNPF5.32	TraesCS2A02G571800	#N/A	TraesCS2D02G583300
65		TaNPF5.33	TraesCS2A02G572000	TraesCS2B02G615400	#N/A
66		TaNPF5.34	TraesCS2A02G571900	TraesCS2B02G615500	TraesCS2D02G583400
67	NPF6	TaNPF6.1	TraesCS7A02G301700	TraesCS7B02G201900	TraesCS7D02G297000
68		TaNPF6.2	TraesCS1A02G210900	TraesCS1B02G224900	TraesCS1D02G214200
69		TaNPF6.3	TraesCS1A02G211000	TraesCS1B02G225000	TraesCS1D02G214300
70		TaNPF6.4	TraesCS5A02G537100	TraesCS4B02G371000	TraesCS4D02G361500
			#N/A	TraesCS4B02G375800	#N/A
71		TaNPF6.5	TraesCS1A02G031300	TraesCS1B02G038700	TraesCS1D02G032700
72		TaNPF6.6	TraesCS5A02G409600	TraesCS5B02G414000	TraesCS5D02G419200
73		TaNPF6.7	TraesCS2A02G335800	TraesCS2B02G346100	TraesCS2D02G327000
74		TaNPF6.8	TraesCS3A02G081100	TraesCS3B02G095900	TraesCS3D02G081100
75	NPF7	TaNPF7.1	TraesCS6A02G263500	TraesCS6B02G290500	TraesCS6D02G251500
76		TaNPF7.2	TraesCS6A02G280200	TraesCS6B02G309200	TraesCS6D02G260500
77		TaNPF7.3	TraesCS6A02G056500	TraesCS6B02G076100	TraesCS6D02G060200
78		TaNPF7.4	TraesCS2A02G443600	TraesCS2B02G464700	TraesCS2D02G442700
79		TaNPF7.5	TraesCS2A02G443700	TraesCS2B02G464900	TraesCS2D02G442900
80		TaNPF7.6	TraesCS1A02G197600	TraesCS1B02G212300/TraesCS1B02G212200*	TraesCS1D02G201100
81		TaNPF7.7	TraesCS1A02G197700	TraesCS1B02G212400	TraesCS1D02G201200
82		TaNPF7.8	TraesCS2A02G175600	#N/A	TraesCS2D02G182900
83		TaNPF7.9	TraesCS6A02G267600	TraesCS6B02G295000	TraesCS6D02G246400
			TraesCS6A02G267700	TraesCS6B02G295100	TraesCS6D02G246500
			TraesCS6A02G267800	TraesCS6B02G295600	TraesCS6D02G247000
			TraesCS6A02G268400	#N/A	TraesCS6D02G247100
			TraesCS6A02G268500	#N/A	#N/A
84		TaNPF7.10	TraesCS5A02G546200	TraesCS4B02G380000	TraesCSU02G130200
85	NPF8	TaNPF8.1	#N/A	TraesCS3B02G069900	TraesCS3D02G057000
86		TaNPF8.2	TraesCS2A02G416800	#N/A	TraesCS2D02G413900
87		TaNPF8.3	TraesCS3A02G057000	TraesCS3B02G070200	TraesCS3D02G056700
88		TaNPF8.4	TraesCS3A02G056400	TraesCS3B02G069100	TraesCS3D02G056300
89		TaNPF8.5	TraesCS5A02G656200LC	TraesCS4B02G398100	TraesCSU02G115500
90		TaNPF8.6	TraesCS3A02G392800	TraesCS3B02G424700	TraesCS3D02G385600
			TraesCS3A02G392900	TraesCS3B02G424800	TraesCS3D02G385700
			TraesCS3A02G533500LC	#N/A	#N/A
91		TaNPF8.7	TraesCS7A02G095200	#N/A	TraesCS7D02G091600
92		TaNPF8.8	#N/A	TraesCS5B02G245300	#N/A
93		TaNPF8.9	TraesCS4A02G262700	TraesCS4B02G052200	TraesCS4D02G052400
94		TaNPF8.10	TraesCS4A02G076100	TraesCS4B02G232000	TraesCS4D02G233300
95		TaNPF8.11	TraesCS4A02G076200	TraesCS4B02G232100	TraesCS4D02G233400
96		TaNPF8.12	TraesCS4A02G075900	TraesCS4B02G231700	TraesCS4D02G233000
97		TaNPF8.13	TraesCS7A02G531000	#N/A	TraesCS7D02G518900
98		TaNPF8.14	TraesCS4A02G075700	TraesCS4B02G231500	TraesCS4D02G232900
99		TaNPF8.15	TraesCS4A02G076000	TraesCS4B02G231800	TraesCS4D02G233100
100		TaNPF8.16	TraesCS2A02G007500	#N/A	TraesCS2D02G009200
101		TaNPF8.17	#N/A	TraesCS2B02G013000	#N/A
102		TaNPF8.18	TraesCS2A02G007100	TraesCSU02G307300LC	TraesCS2D02G009100
103		TaNPF8.19	TraesCS6A02G369900	TraesCS6B02G406100	TraesCS6D02G353500
			#N/A	#N/A	#N/A
104		TaNPF8.20	TraesCS7A02G381800	TraesCS7B02G284300	TraesCS7D02G378300
105		TaNPF8.21	TraesCS7A02G381600	#N/A	#N/A
106		TaNPF8.22	TraesCS7A02G381700	TraesCS7B02G283800	TraesCS7D02G377900
107		TaNPF8.23	TraesCS7A02G381500	TraesCS7B02G283400	TraesCS7D02G377800
108		TaNPF8.24	TraesCS4A02G287300	TraesCS4B02G026700	TraesCS4D02G024400
			TraesCS4A02G287900	#N/A	#N/A
109		TaNPF8.25	TraesCS6A02G142600	TraesCS6B02G171000	TraesCS6D02G132100
110		TaNPF8.26	TraesCS7A02G413100	TraesCS7B02G312600	TraesCS7D02G406200
111		TaNPF8.27	TraesCS7A02G413300/TraesCS7A02G413200*	TraesCS7B02G312700	TraesCS7D02G406400
112		TaNPF8.28	#N/A	TraesCS7B02G312500	TraesCS7D02G406100
113		TaNPF8.29	TraesCS7A02G412100	TraesCS7B02G311400	TraesCS7D02G405300
Note: TraesCS1B02G212300 and TraesCS1B02G212200 were considered to be TaNPF7.6 (1B) as they were corresponding to partial sequences of both NPF7.6(1A) and NPF7.6(1D), respectively. Similar was also found for TaNPF8.27(7A) including TraesCS7A02G413300 and TraesCS7A02G413200.

## Sheet: Table_S5
Table S5. Chromosomal location of NPF genes
Group/ Chromosome	TaNPF name	gene ID (IWGSC accession No)	chromosome location
group 1A	TaNPF6.5	TraesCS1A02G031300	14519757..14525659 (+ strand)
chr1A:1..594102056 (594.1 Mb)	TaNPF5.5	TraesCS1A02G150200	257960004..257969311 (+ strand)
	TaNPF5.7	TraesCS1A02G150400	258157063..258162400 (+ strand)
	TaNPF7.6	TraesCS1A02G197600	355624056..355628073 (+ strand)
	TaNPF7.7	TraesCS1A02G197700	355629145..355631608 (+ strand)
	TaNPF6.2	TraesCS1A02G210900	373766258..373768702 (+ strand)
	TaNPF6.3	TraesCS1A02G211000	373770846..373774884 (- strand)
	TaNPF3.4	TraesCS1A02G257400	449623117..449626157 (+ strand)
	TaNPF3.3	TraesCS1A02G257800	449811772..449814172 (+ strand)
	TaNPF3.2	TraesCS1A02G257900	449820375..449831326 (- strand)
	TaNPF5.11	TraesCS1A02G269400	463923731..463928925 (- strand)
	TaNPF5.12	TraesCS1A02G269500	463929756..463932776 (- strand)
	TaNPF5.17	TraesCS1A02G269600	463958197..463963550 (- strand)
group 1B	TaNPF6.5	TraesCS1B02G038700	18385559..18387800 (- strand)
chr1B:1..689851870 (689.85 Mb)	TaNPF5.5	TraesCS1B02G168000	297294369..297300980 (+ strand)
	TaNPF5.7	TraesCS1B02G168100	297456239..297460628 (+ strand)
	TaNPF7.6*	TraesCS1B02G212200/ TraesCS1B02G212300	385644930..385648470 (+ strand)/ 385654520..385655827 (+ strand)
	TaNPF7.7	TraesCS1B02G212400	385656513..385659409 (+ strand)
	TaNPF6.2	TraesCS1B02G224900	403541134..403544017 (+ strand)
	TaNPF6.3	TraesCS1B02G225000	403577989..403582333 (- strand)
	TaNPF3.4	TraesCS1B02G267900	470910728..470913989 (+ strand)
	TaNPF3.3	TraesCS1B02G268200	471024270..471026692 (+ strand)
	TaNPF3.2	TraesCS1B02G268300	471173448..471178201 (- strand)
	TaNPF5.11	TraesCS1B02G279900	488395900..488420426 (- strand)
	TaNPF5.12	TraesCS1B02G280000	488463731..488466624 (- strand)
	TaNPF5.17	TraesCS1B02G280100	488473586..488482853 (- strand)
group 1D	TaNPF6.5	TraesCS1D02G032700	13040668..13043201 (+ strand)
chr1D:1..495453186 (495.45 Mb)	TaNPF5.5	TraesCS1D02G147200	203427668..203432604 (+ strand)
	TaNPF5.7	TraesCS1D02G147400	203469537..203473456 (+ strand)
	TaNPF7.6	TraesCS1D02G201100	284040636..284044349 (+ strand)
	TaNPF7.7	TraesCS1D02G201200	284046217..284048575 (+ strand)
	TaNPF6.2	TraesCS1D02G214200	299575952..299578670 (+ strand)
	TaNPF6.3	TraesCS1D02G214300	299581436..299585274 (- strand)
	TaNPF3.4	TraesCS1D02G256700	349252928..349256205 (+ strand)
	TaNPF3.3	TraesCS1D02G257100	349477670..349480150 (+ strand)
	TaNPF3.2	TraesCS1D02G257200	349537241..349541730 (- strand)
	TaNPF5.11	TraesCS1D02G269500	365043093..365051550 (- strand)
	TaNPF5.12	TraesCS1D02G269600	365063698..365066427 (- strand)
	TaNPF5.17	TraesCS1D02G269700	365081860..365086965 (- strand)
group 2A	TaNPF8.18	TraesCS2A02G007100	3099245..3101998 (+ strand)
chr2A:1..780798557 (780.8 Mb)	TaNPF8.16	TraesCS2A02G007500	3333157..3336110 (- strand)
	TaNPF2.3	TraesCS2A02G045500	17869278..17871731 (- strand)
	TaNPF7.8	TraesCS2A02G175600	133983836..133987359 (- strand)
	TaNPF4.4	TraesCS2A02G264500	419465506..419471926 (+ strand)
	TaNPF4.2	TraesCS2A02G309100	532085578..532089723 (- strand)
	TaNPF6.7	TraesCS2A02G335800	569901951..569906394 (+ strand)
	TaNPF4.3	TraesCS2A02G350000	589781698..589787831 (+ strand)
	TaNPF4.7	TraesCS2A02G350100	589788446..589793308 (+ strand)
	TaNPF4.6	TraesCS2A02G350300	590636737..590639869 (+ strand)
	TaNPF8.2	TraesCS2A02G416800	672944927..672946761 (- strand)
	TaNPF7.4	TraesCS2A02G443600	693427744..693430046 (- strand)
	TaNPF7.5	TraesCS2A02G443700	693443294..693445920 (- strand)
	TaNPF5.29	TraesCS2A02G565600	765052585..765056685 (- strand)
	TaNPF5.32	TraesCS2A02G571800	768466047..768469553 (- strand)
	TaNPF5.34	TraesCS2A02G571900	768517639..768529222 (+ strand)
	TaNPF5.33	TraesCS2A02G572000	768541320..768546773 (+ strand)
	TaNPF5.27	TraesCS2A02G572100	768552785..768558129 (+ strand)
	TaNPF5.31	TraesCS2A02G572200	768571253..768575767 (+ strand)
	TaNPF5.30	TraesCS2A02G572300	768609019..768620741 (+ strand)
group 2B	TaNPF8.17	TraesCS2B02G013000	6336691..6341938 (+ strand)
chr2B:1..801256715 (801.26 Mb)	TaNPF2.9	TraesCS2B02G057600	28093392..28097727 (- strand)
	TaNPF2.3	TraesCS2B02G057700	28173682..28175998 (- strand)
	TaNPF5.14	TraesCS2B02G248000	254626140..254628118 (- strand)
	TaNPF4.4	TraesCS2B02G277600	383363528..383371254 (- strand)
	TaNPF4.2	TraesCS2B02G326200	465825606..465829636 (- strand)
	TaNPF6.7	TraesCS2B02G346100	492792894..492796705 (- strand)
	TaNPF4.3(Ⅰ)	TraesCS2B02G368400	525562802..525567925 (+ strand)
	TaNPF4.3(Ⅱ)	TraesCS2B02G368500	525815112..525822783 (+ strand)
	TaNPF4.7	TraesCS2B02G368600	525824745..525828232 (+ strand)
	TaNPF4.6	TraesCS2B02G368700	526378290..526381340 (+ strand)
	TaNPF7.4	TraesCS2B02G464700	659001604..659003923 (- strand)
	TaNPF7.5	TraesCS2B02G464900	659083257..659085942 (- strand)
	TaNPF5.30	TraesCS2B02G615200	793353001..793368025 (- strand)
	TaNPF5.31	TraesCS2B02G615300	793375123..793380389 (- strand)
	TaNPF5.33	TraesCS2B02G615400	793406864..793413063 (- strand)
	TaNPF5.34	TraesCS2B02G615500	793413274..793427215 (- strand)
	TaNPF5.29(Ⅰ)	TraesCS2B02G626000	798578291..798583449 (+ strand)
	TaNPF5.28(Ⅰ)	TraesCS2B02G626100	798590036..798591841 (+ strand)
	TaNPF5.28(Ⅱ)	TraesCS2B02G626600	798730087..798733009 (- strand)
	TaNPF5.29(Ⅱ)	TraesCS2B02G626700	798742785..798746188 (- strand)
group 2D	TaNPF8.18	TraesCS2D02G009100	5086662..5089638 (- strand)
chr2D:1..651852609 (651.85 Mb)	TaNPF8.16	TraesCS2D02G009200	5097757..5100568 (- strand)
	TaNPF2.9	TraesCS2D02G044000	15933475..15937228 (- strand)
	TaNPF2.3	TraesCS2D02G044200	15989772..15991928 (- strand)
	TaNPF7.8	TraesCS2D02G182900	127113821..127117419 (- strand)
	TaNPF4.4	TraesCS2D02G259400	315488594..315495921 (- strand)
	TaNPF4.2	TraesCS2D02G307400	394118961..394122868 (- strand)
	TaNPF6.7	TraesCS2D02G327000	420309371..420312903 (- strand)
	TaNPF4.3	TraesCS2D02G348400	446306200..446314413 (+ strand)
	TaNPF4.7	TraesCS2D02G348500	446314888..446320496 (+ strand)
	TaNPF4.6	TraesCS2D02G348600	446599970..446605379 (+ strand)
	TaNPF8.2	TraesCS2D02G413900	528098369..528100205 (- strand)
	TaNPF7.4	TraesCS2D02G442700	553251322..553253682 (- strand)
	TaNPF7.5	TraesCS2D02G442900	553385993..553388423 (- strand)
	TaNPF5.29	TraesCS2D02G576000	639677529..639680559 (- strand)
	TaNPF5.32	TraesCS2D02G583300	643660053..643660679 (- strand)
	TaNPF5.34	TraesCS2D02G583400	643674583..643688560 (+ strand)
	TaNPF5.31	TraesCS2D02G583500	643737493..643745576 (+ strand)
	TaNPF5.30	TraesCS2D02G583600	643761743..643769903 (+ strand)
group 3A	TaNPF8.4	TraesCS3A02G056400	32425722..32428453 (+ strand)
chr3A:1..750843639 (750.84 Mb)	TaNPF8.3	TraesCS3A02G057000	32874669..32876838 (- strand)
	TaNPF6.8	TraesCS3A02G081100	52457399..52459601 (+ strand)
	TaNPF5.6	TraesCS3A02G185600	217958846..217963907 (- strand)
	TaNPF4.10	TraesCS3A02G272600	501895576..501897356 (+ strand)
	TaNPF1.1	TraesCS3A02G304400	540654271..540656804 (+ strand)
	TaNPF1.2	TraesCS3A02G304500	540659253..540661674 (+ strand)
	TaNPF5.15	TraesCS3A02G382100	632038987..632041525 (+ strand)
	TaNPF5.16	TraesCS3A02G382200	632287877..632290161 (+ strand)
	TaNPF5.23	TraesCS3A02G382300	632292910..632295469 (+ strand)
	TaNPF5.26	TraesCS3A02G382400	632295571..632297923 (+ strand)
	TaNPF5.24	TraesCS3A02G382600	632369349..632374100 (+ strand)
	TaNPF5.18	TraesCS3A02G382700	632379572..632387729 (+ strand)
	TaNPF5.19	TraesCS3A02G382800	632395121..632420295 (+ strand)
	TaNPF5.20	TraesCS3A02G382900	632424959..632427037 (+ strand)
	TaNPF5.22	TraesCS3A02G383200	632730780..632733249 (+ strand)
	TaNPF8.6(Ⅰ)	TraesCS3A02G533500LC	640624957..640632464 (- strand)
	TaNPF8.6(Ⅱ)	TraesCS3A02G392800	640679084..640702807 (- strand)
	TaNPF8.6(Ⅲ)	TraesCS3A02G392900	640748868..640752052 (- strand)
	TaNPF2.4	TraesCS3A02G418700	660436466..660444074 (+ strand)
	TaNPF2.5	TraesCS3A02G418800	660507764..660511584 (+ strand)
group 3B	TaNPF8.4	TraesCS3B02G069100	41014129..41015973 (- strand)
chr3B:1..830829764 (830.83 Mb)	TaNPF8.1	TraesCS3B02G069900	41800392..41802109 (+ strand)
	TaNPF8.3	TraesCS3B02G070200	42124849..42127351 (+ strand)
	TaNPF6.8	TraesCS3B02G095900	64314648..64316600 (+ strand)
	TaNPF5.6	TraesCS3B02G215200	256245686..256248395 (- strand)
	TaNPF5.14	TraesCS3B02G304500	489349602..489351562 (+ strand)
	TaNPF1.2	TraesCS3B02G332000	537433725..537436208 (- strand)
	TaNPF1.1	TraesCS3B02G332100	537467105..537469520 (- strand)
	TaNPF5.15	TraesCS3B02G414800	651425224..651428093 (+ strand)
	TaNPF5.16	TraesCS3B02G414900	651500715..651502890 (+ strand)
	TaNPF5.23(Ⅰ)	TraesCS3B02G415000	651505791..651508268 (+ strand)
	TaNPF5.25	TraesCS3B02G415100	651508456..651534768 (+ strand)
	TaNPF5.23(Ⅱ)	TraesCS3B02G415200	651566155..651567486 (+ strand)
	TaNPF5.26	TraesCS3B02G415300	651567677..651570233 (+ strand)
	TaNPF5.22	TraesCS3B02G415600	652287564..652290701 (+ strand)
	TaNPF5.21	TraesCS3B02G415700	652291889..652294086 (+ strand)
	TaNPF8.6(Ⅰ)	TraesCS3B02G424700	662550416..662557300 (- strand)
	TaNPF8.6(Ⅱ)	TraesCS3B02G424800	662795946..662799029 (- strand)
	TaNPF2.4	TraesCS3B02G454000	695504091..695513213 (+ strand)
	TaNPF2.5	TraesCS3B02G454100	695553417..695557650 (+ strand)
group 3D	TaNPF8.4	TraesCS3D02G056300	23229137..23230993 (- strand)
chr3D:1..615552423 (615.55 Mb)	TaNPF8.3	TraesCS3D02G056700	23729222..23731531 (- strand)
	TaNPF8.1	TraesCS3D02G057000	23857642..23859519 (+ strand)
	TaNPF6.8	TraesCS3D02G081100	40752823..40754787 (- strand)
	TaNPF5.6	TraesCS3D02G189500	177341749..177348841 (- strand)
	TaNPF1.2	TraesCS3D02G297400	410991084..410993661 (- strand)
	TaNPF1.1	TraesCS3D02G297600	411002863..411005347 (- strand)
	TaNPF5.20	TraesCS3D02G375200	488573342..488575462 (- strand)
	TaNPF5.19	TraesCS3D02G375300	488581066..488584307 (- strand)
	TaNPF5.18	TraesCS3D02G375400	488864071..488868344 (- strand)
	TaNPF5.24	TraesCS3D02G375500	488872559..488875577 (- strand)
	TaNPF5.26	TraesCS3D02G375600	488888267..488891488 (- strand)
	TaNPF5.23	TraesCS3D02G375700	488893712..488896141 (- strand)
	TaNPF5.16	TraesCS3D02G375800	488902431..488905014 (- strand)
	TaNPF5.15	TraesCS3D02G375900	488949722..488952613 (- strand)
	TaNPF5.22	TraesCS3D02G376200	489618298..489620394 (+ strand)
	TaNPF5.21	TraesCS3D02G376300	489645152..489646680 (+ strand)
	TaNPF8.6(Ⅰ)	TraesCS3D02G385600	501077349..501087247 (- strand)
	TaNPF8.6(Ⅱ)	TraesCS3D02G385700	501162157..501164881 (- strand)
	TaNPF2.4	TraesCS3D02G414300	526192020..526208492 (+ strand)
	TaNPF2.5	TraesCS3D02G414400	526273981..526277913 (+ strand)
group 4A	TaNPF8.14	TraesCS4A02G075700	75247096..75258614 (+ strand)
chr4A:1..744588157 (744.59 Mb)	TaNPF8.12	TraesCS4A02G075900	75341600..75347922 (+ strand)
	TaNPF8.15	TraesCS4A02G076000	75356152..75359291 (+ strand)
	TaNPF8.10	TraesCS4A02G076100	75418582..75422486 (+ strand)
	TaNPF8.11	TraesCS4A02G076200	75423082..75426652 (+ strand)
	TaNPF4.9	TraesCS4A02G225400	533257983..533262635 (+ strand)
	TaNPF8.9	TraesCS4A02G262700	575006132..575010273 (+ strand)
	TaNPF2.6	TraesCS4A02G283900	590655780..590660654 (+ strand)
	TaNPF8.24(Ⅰ)	TraesCS4A02G287300	592544381..592547078 (+ strand)
	TaNPF8.24(Ⅱ)	TraesCS4A02G287900	593113134..593116295 (+ strand)
	TaNPF2.16	TraesCS4A02G440300	709205800..709209979 (- strand)
	TaNPF2.15(Ⅰ)	TraesCS4A02G440400	709271918..709275875 (- strand)
	TaNPF2.15(Ⅱ)	TraesCS4A02G440500	709418290..709422198 (- strand)
	TaNPF2.15(Ⅲ)	TraesCS4A02G654600LC	709565924..709569822 (- strand)
	TaNPF2.15(Ⅳ)	TraesCS4A02G440600	709612413..709616291 (- strand)
	TaNPF2.14	TraesCS4A02G440700	709716123..709721726 (- strand)
group 4B	TaNPF8.24	TraesCS4B02G026700	20278828..20280986 (- strand)
chr4B:1..673617499 (673.62 Mb)	TaNPF2.6	TraesCS4B02G029600	21928977..21936945 (+ strand)
	TaNPF8.9	TraesCS4B02G052200	40867128..40870417 (- strand)
	TaNPF5.14	TraesCS4B02G057000	46932904..46934277 (+ strand)
	TaNPF4.9	TraesCS4B02G090800	93407869..93412677 (- strand)
	TaNPF8.14	TraesCS4B02G231500	483508916..483514108 (+ strand)
	TaNPF8.12	TraesCS4B02G231700	483578024..483584267 (+ strand)
	TaNPF8.15	TraesCS4B02G231800	483697193..483700020 (+ strand)
	TaNPF8.10	TraesCS4B02G232000	483751248..483755172 (+ strand)
	TaNPF8.11	TraesCS4B02G232100	483759462..483763425 (+ strand)
	TaNPF5.4	TraesCS4B02G338600	631570538..631575540 (- strand)
	TaNPF6.4(Ⅰ)	TraesCS4B02G371000	656821274..656828454 (+ strand)
	TaNPF6.4(Ⅱ)	TraesCS4B02G375800	659568934..659583635 (+ strand)
	TaNPF7.10	TraesCS4B02G380000	660596274..660599227 (- strand)
	TaNPF8.5	TraesCS4B02G398100	672127798..672129927 (- strand)
group 4D	TaNPF8.24	TraesCS4D02G024400	10764927..10767938 (- strand)
chr4D:1..509857067 (509.86 Mb)	TaNPF2.6	TraesCS4D02G026800	11862455..11867655 (- strand)
	TaNPF8.9	TraesCS4D02G052400	28481269..28485238 (- strand)
	TaNPF4.9	TraesCS4D02G087900	63043113..63047741 (- strand)
	TaNPF8.14	TraesCS4D02G232900	393708690..393721461 (- strand)
	TaNPF8.12	TraesCS4D02G233000	393845875..393852232 (+ strand)
	TaNPF8.15	TraesCS4D02G233100	394107848..394110668 (+ strand)
	TaNPF8.10	TraesCS4D02G233300	394135369..394139124 (+ strand)
	TaNPF8.11	TraesCS4D02G233400	394140931..394147033 (+ strand)
	TaNPF5.4	TraesCS4D02G335100	493328185..493337394 (- strand)
	TaNPF6.4	TraesCS4D02G361500	508264326..508271976 (- strand)
group 5A	TaNPF2.1	TraesCS5A02G004400	3085412..3088853 (+ strand)
chr5A:1..709773743 (709.77 Mb)	TaNPF2.2	TraesCS5A02G037900	34980804..34986700 (- strand)
	TaNPF4.8(Ⅰ)	TraesCS5A02G056100	52341732..52344323 (+ strand)
	TaNPF4.8(Ⅱ)	TraesCS5A02G056200	52414513..52418092 (- strand)
	TaNPF2.13	TraesCS5A02G153200	330502071..330506189 (+ strand)
	TaNPF4.5	TraesCS5A02G388000	584862661..584867448 (+ strand)
	TaNPF6.6	TraesCS5A02G409600	599204895..599208619 (- strand)
	TaNPF5.8	TraesCS5A02G485000	656220573..656222930 (- strand)
	TaNPF5.9(Ⅰ)	TraesCS5A02G485200	656494054..656496244 (+ strand)
	TaNPF5.9(Ⅱ)	TraesCS5A02G485300	656670917..656673325 (+ strand)
	TaNPF5.4	TraesCS5A02G508500	672835753..672841738 (- strand)
	TaNPF8.5	TraesCS5A02G656200LC	658989735..658990871 (+ strand)
	TaNPF6.4	TraesCS5A02G537100	693632703..693642408 (- strand)
	TaNPF7.10	TraesCS5A02G546200	700452461..700455186 (- strand)
group 5B	TaNPF2.1	TraesCS5B02G001100	860861..865647 (- strand)
chr5B:1..713149757 (713.15 Mb)	TaNPF2.2	TraesCS5B02G039100	44137348..44142133 (+ strand)
	TaNPF4.8(Ⅰ)	TraesCS5B02G060500	67959409..67962405 (+ strand)
	TaNPF4.8(Ⅱ)	TraesCS5B02G060800	68186013..68188919 (- strand)
	TaNPF2.13	TraesCS5B02G152000	281103166..281107250 (+ strand)
	TaNPF8.8	TraesCS5B02G245300	426558282..426566220 (- strand)
	TaNPF4.5	TraesCS5B02G393100	571525767..571531433 (+ strand)
	TaNPF6.6	TraesCS5B02G414000	588645040..588649060 (- strand)
	TaNPF5.8	TraesCS5B02G498400	665024295..665026600 (- strand)
	TaNPF5.9(Ⅰ)	TraesCS5B02G498500	665170918..665173359 (- strand)
	TaNPF5.9(Ⅱ)	TraesCS5B02G498700	665539582..665541850 (+ strand)
group 5D	TaNPF2.1	TraesCS5D02G012500	6820550..6824003 (- strand)
chr5D:1..566080677 (566.08 Mb)	TaNPF2.2	TraesCS5D02G045300	44569466..44573914 (- strand)
	TaNPF4.8(Ⅰ)	TraesCS5D02G067100	62298259..62301412 (+ strand)
	TaNPF4.8(Ⅱ)	TraesCS5D02G067400	62519723..62524059 (- strand)
	TaNPF2.13	TraesCS5D02G158500	246653344..246658523 (+ strand)
	TaNPF4.5	TraesCS5D02G398000	464415850..464439011 (+ strand)
	TaNPF6.6	TraesCS5D02G419200	480462012..480466049 (- strand)
	TaNPF5.8	TraesCS5D02G498500	528294425..528296584 (- strand)
	TaNPF5.9(Ⅰ)	TraesCS5D02G498700	528415070..528417513 (+ strand)
	TaNPF5.9(Ⅱ)	TraesCS5D02G498800	528587054..528589268 (+ strand)
group 6A	TaNPF5.3	TraesCS6A02G041300	21634811..21637545 (- strand)
chr6A:1..618079260 (618.08 Mb)	TaNPF7.3	TraesCS6A02G056500	29783665..29787010 (+ strand)
	TaNPF8.25	TraesCS6A02G142600	117412062..117414804 (- strand)
	TaNPF7.1	TraesCS6A02G263500	486547388..486550355 (+ strand)
	TaNPF7.9(Ⅰ)	TraesCS6A02G267600	493755725..493757925 (+ strand)
	TaNPF7.9(Ⅱ)	TraesCS6A02G267700	493842285..493844108 (+ strand)
	TaNPF7.9(Ⅲ)	TraesCS6A02G267800	494046601..494048819 (+ strand)
	TaNPF7.9(Ⅳ)	TraesCS6A02G268400	494879306..494881204 (- strand)
	TaNPF7.9(Ⅴ)	TraesCS6A02G268500	495152188..495154832 (- strand)
	TaNPF7.2	TraesCS6A02G280200	508713671..508717055 (- strand)
	TaNPF8.19	TraesCS6A02G369900	595058853..595061606 (- strand)
group 6B	TaNPF5.3	TraesCS6B02G056500	36807891..36811391 (- strand)
chr6B:1..720988478 (720.99 Mb)	TaNPF7.3	TraesCS6B02G076100	52082518..52088300 (+ strand)
	TaNPF8.25	TraesCS6B02G171000	183332122..183334715 (- strand)
	TaNPF7.1	TraesCS6B02G290500	522639943..522643410 (+ strand)
	TaNPF7.9(Ⅰ)	TraesCS6B02G295000	529773302..529775845 (+ strand)
	TaNPF7.9(Ⅱ)	TraesCS6B02G295100	529889409..529891715 (+ strand)
	TaNPF7.9(Ⅲ)	TraesCS6B02G295600	530850382..530852917 (- strand)
	TaNPF7.2	TraesCS6B02G309200	553412949..553416311 (+ strand)
	TaNPF8.19	TraesCS6B02G406100	680795674..680798587 (- strand)
group 6D	TaNPF5.3	TraesCS6D02G047600	22172543..22175397 (- strand)
chr6D:1..473592718 (473.59 Mb)	TaNPF7.3	TraesCS6D02G060200	28243049..28246438 (- strand)
	TaNPF8.25	TraesCS6D02G132100	98127697..98130114 (- strand)
	TaNPF7.9(Ⅰ)	TraesCS6D02G246400	348860611..348863201 (+ strand)
	TaNPF7.9(Ⅱ)	TraesCS6D02G246500	349030668..349033236 (+ strand)
	TaNPF7.9(Ⅲ)	TraesCS6D02G247000	350062981..350084251 (- strand)
	TaNPF7.9(Ⅳ)	TraesCS6D02G247100	350203215..350205761 (- strand)
	TaNPF7.1	TraesCS6D02G251500	355136376..355139848 (- strand)
	TaNPF7.2	TraesCS6D02G260500	368109389..368112589 (- strand)
	TaNPF8.19	TraesCS6D02G353500	449226044..449229051 (- strand)
group 7A	TaNPF2.15	TraesCS7A02G054000	26101895..26105734 (- strand)
chr7A:1..736706236 (736.71 Mb)	TaNPF2.14	TraesCS7A02G054100	26239441..26243237 (- strand)
	TaNPF2.7	TraesCS7A02G111500LC	47511366..47513118 (+ strand)
	TaNPF8.7	TraesCS7A02G095200	58208435..58213344 (+ strand)
	TaNPF2.11	TraesCS7A02G121600	78452362..78460297 (+ strand)
	TaNPF2.12	TraesCS7A02G121700	78463536..78469689 (- strand)
	TaNPF5.10	TraesCS7A02G196100	155965323..155968273 (- strand)
	TaNPF3.1	TraesCS7A02G206400	169020411..169025550 (+ strand)
	TaNPF6.1	TraesCS7A02G301700	420837199..420843579 (- strand)
	TaNPF4.1	TraesCS7A02G365100	538947627..538953856 (- strand)
	TaNPF8.23	TraesCS7A02G381500	556318338..556320821 (+ strand)
	TaNPF8.21	TraesCS7A02G381600	556324946..556331710 (+ strand)
	TaNPF8.22	TraesCS7A02G381700	556355256..556358298 (- strand)
	TaNPF8.20	TraesCS7A02G381800	556479058..556481205 (- strand)
	TaNPF8.29	TraesCS7A02G412100	603023754..603026488 (+ strand)
	TaNPF8.26	TraesCS7A02G413100	603943547..603946065 (- strand)
	TaNPF8.27*	TraesCS7A02G413300/ TraesCS7A02G413200	603959504..603961150 (- strand)/ 603956280..603959434 (- strand)
	TaNPF5.2	TraesCS7A02G461200	657373765..657378476 (+ strand)
	TaNPF5.1	TraesCS7A02G504300	692626752..692628899 (+ strand)
	TaNPF8.13	TraesCS7A02G531000	709808961..709813387 (- strand)
group 7B	TaNPF2.11	TraesCS7B02G020200	17662362..17666854 (+ strand)
chr7B:1..750620385 (750.62 Mb)	TaNPF2.10	TraesCS7B02G020300	17842048..17847664 (- strand)
	TaNPF2.12	TraesCS7B02G020500	18097198..18103443 (- strand)
	TaNPF5.13	TraesCS7B02G040100	40275427..40277728 (- strand)
	TaNPF5.10	TraesCS7B02G101800	116046396..116049311 (- strand)
	TaNPF3.1	TraesCS7B02G113600	131942140..131947791 (+ strand)
	TaNPF6.1	TraesCS7B02G201900	369410910..369417347 (- strand)
	TaNPF4.1	TraesCS7B02G262200	483225827..483233801 (+ strand)
	TaNPF8.23	TraesCS7B02G283400	517623485..517625982 (+ strand)
	TaNPF8.22	TraesCS7B02G283800	517920308..517923307 (- strand)
	TaNPF8.20	TraesCS7B02G284300	518338133..518340295 (- strand)
	TaNPF8.29	TraesCS7B02G311400	556686657..556689262 (+ strand)
	TaNPF8.28	TraesCS7B02G312500	558322872..558326014 (- strand)
	TaNPF8.26	TraesCS7B02G312600	558363420..558365956 (- strand)
	TaNPF8.27	TraesCS7B02G312700	558639959..558643064 (- strand)
	TaNPF5.2	TraesCS7B02G362700	624468356..624474640 (- strand)
group 7D	TaNPF2.15	TraesCS7D02G049300	25288139..25291936 (- strand)
chr7D:1..638686055 (638.69 Mb)	TaNPF2.14	TraesCS7D02G049400	25335220..25338777 (- strand)
	TaNPF2.8	TraesCS7D02G076900	45279189..45280139 (+ strand)
	TaNPF8.7	TraesCS7D02G091600	54922050..54927058 (- strand)
	TaNPF2.11	TraesCS7D02G119800	74417257..74422930 (+ strand)
	TaNPF2.10	TraesCS7D02G119900	74446458..74452754 (- strand)
	TaNPF2.12	TraesCS7D02G120200	74580968..74587793 (- strand)
	TaNPF5.13	TraesCS7D02G139600	89310755..89313048 (- strand)
	TaNPF5.10	TraesCS7D02G197600	153984537..153987507 (- strand)
	TaNPF3.1	TraesCS7D02G209200	167527344..167531170 (+ strand)
	TaNPF6.1	TraesCS7D02G297000	374564870..374572229 (- strand)
	TaNPF4.1	TraesCS7D02G357300	460655550..460663680 (+ strand)
	TaNPF8.23	TraesCS7D02G377800	489153269..489155840 (+ strand)
	TaNPF8.22	TraesCS7D02G377900	489158860..489160825 (- strand)
	TaNPF8.20	TraesCS7D02G378300	489673028..489675409 (- strand)
	TaNPF8.29	TraesCS7D02G405300	522871947..522874464 (+ strand)
	TaNPF8.28	TraesCS7D02G406100	523268112..523271588 (- strand)
	TaNPF8.26	TraesCS7D02G406200	523275572..523278091 (- strand)
	TaNPF8.27	TraesCS7D02G406400	523436256..523439778 (+ strand)
	TaNPF5.2	TraesCS7D02G449400	568619247..568624535 (+ strand)
	TaNPF5.1	TraesCS7D02G491400	600836846..600839068 (- strand)
	TaNPF8.13	TraesCS7D02G518900	617078997..617082760 (- strand)
Uncertain chromosome location	TaNPF8.5	TraesCSU02G115500	100089490..100091532 (+ strand)
chrUn:1..480980714 (480.98 Mb)	TaNPF7.10	TraesCSU02G130200	110527927..110530951 (- strand)
	TaNPF8.18	TraesCSU02G307300LC	249549797..249552112 (+ strand)
Note: As TaNPF7.6 and TaNPF8.27 each were composed of two accessions, the additive region were used to plot the location of TaNPF7.6 and TaNPF8.27, respectively.

## Sheet: Table_S6A tpm homoeologous 
Supplementary Table S6-A. Choulet et al., 2014 - http://www.wheat-expression.com/ - RNA-Seq expression data of homoeologous NPF genes in transcript per million (tpm)
		root_Z10	root_Z13	root_Z39	leaf_Z10	leaf_Z23	leaf_Z71	stem_Z30	stem_Z32	stem_Z65	spike_Z32	spike_Z39	spike_Z65	grain_Z71	grain_Z75	grain_Z85
TaNPF1.1	TraesCS3A02G304400.1	0.011815	0.0066733	0.0173055	0	0.00578925	0.118134	0.0423977	0.449829	0	0.222377	0.536857	0.308761	0.050348	0.0343948	3.02277
	TraesCS3B02G332100.1	0.0127262	0	0	0.0216992	0.00728435	0	0	0.0124401	0	0.0911524	0.520556	0.327635	0	0.0110291	5.72337
	TraesCS3D02G297600.1	0.0672614	0.0463859	0.0609138	0	0	0.0471034	0.0081004	0.0142173	0	0.379958	0.600697	0.176457	0.0710366	0.060877	3.39359
TaNPF1.2	TraesCS3A02G304500.1	0	0	0.0117272	0	0	0	0	0	0	0.123228	2.43893	0.0832094	0.161322	0.016431	0.0161533
	TraesCS3B02G332000.1	0	0	0	0	0	0	0	0	0	0.0658123	3.72191	0	0	0.00355347	0.0377724
	TraesCS3D02G297400.1	0	0	0.0070741	0.00707645	0.0059231	0	0	0	0	0.271209	3.56653	0.0650142	0.12916	0.0206005	0.0209299
TaNPF2.1	TraesCS5A02G004400.1	0.0390823	0.0350302	0.0490231	1.22699	5.39837	4.59252	0.786949	2.46276	0.085412	2.14345	3.5004	2.09384	14.42	0.417542	0.510212
	TraesCS5B02G001100.1	0.176871	0.0510032	0.0657994	0.768418	5.35743	8.1777	0.677069	2.7686	0.0659348	2.0008	3.23299	1.02352	14.2963	0.730051	0.235053
	TraesCS5D02G012500.1	0.102565	0.0315275	0.00639085	0.503316	2.3545	2.71053	0.205184	2.20704	0.341623	1.06355	1.77863	0.953704	3.82978	0.203769	0.0201578
TaNPF2.2	TraesCS5A02G037900.1	0.011976	0.512392	0.49597	0.0066875	0.233674	1.05707	0.0449798	0.237224	0.54086	0.0376071	0.0905636	0.0885953	0	0.142398	0
	TraesCS5B02G039100.1	0.02135	0.0529555	0.00733375	0.725974	1.45051	2.95364	0.509518	1.04607	2.71405	0.0468377	4.3008	2.51357	5.24447	1.35552	0
	TraesCS5D02G045300.1	0.794112	0.943724	0.677102	1.92104	3.50467	5.53076	0.896853	5.91928	12.1518	0.371958	3.62102	9.8254	6.28141	0.421687	0
TaNPF2.3	TraesCS2A02G045500.1	0	0.0391802	0.04336	0	0	0	0	0	0	0	0	0	0	0.00455665	0
	TraesCS2B02G057700.1	0	0.0334337	0.026016	0	0	0	0	0	0	0	0	0	0	0	0
	TraesCS2D02G044200.1	0	0.0771093	0.08672	0	0	0.0507226	0	0	0	0	0.0181928	0.00785235	0	0	0
TaNPF2.4	TraesCS3A02G418700.1	0.0185982	0.0280226	0.0218877	0	0.00709405	0.0530912	0.0791796	0.0647404	0.0147051	0.0147045	0.055193	0.0221343	0.0145652	0	0
	TraesCS3B02G454000.1	0	0	0	0	0	0	0	0	0	0	0	0	0	0.00403749	0
	TraesCS3D02G414300.1	0	0	0	0	0	0	0	0	0	0	0	0	0.0267821	0.00449121	0
TaNPF2.5	TraesCS3A02G418800.1	0	0	0	0	0	0	0	0	0.00768005	0.0591425	0.17885	0.392833	0.923461	0	0
	TraesCS3B02G454100.1	0.170343	0.249596	0.400174	0.171726	0.164707	0.478482	0.221561	0.320877	0.296524	1.17118	3.17274	8.02681	15.9259	0.761119	0.298604
	TraesCS3D02G414400.1	0.0551175	0	0.0167369	0	0.0394987	0.0834577	0.110376	0.30163	0.05721	0.858401	1.9601	6.55441	10.8455	1.20817	0.0635925
TaNPF2.6	TraesCS4A02G283900.1	64.147	65.0747	65.7099	19.7154	12.4771	5.5499	41.0053	39.0787	33.3781	6.8993	63.203	23.1604	17.2858	7.71561	3.32289
	TraesCS4B02G029600.1	75.0601	91.7193	83.8726	21.1215	16.2182	38.5221	38.617	58.6522	32.4065	8.14173	85.6626	34.2646	71.986	6.13314	3.46392
	TraesCS4D02G026800.1	102.808	90.6405	93.0632	39.0025	27.4384	19.5329	57.1043	43.1634	32.4691	11.7772	91.6269	35.9212	45.7198	5.01155	5.18214
TaNPF2.7	TraesCS7A02G111500LC.1	0	0	0	0.303734	0.526736	0.0500278	0.034441	0	0	0.051667	0.0383574	0.0523968	0.184962	0.00469049	0
TaNPF2.8	TraesCS7D02G076900.1	0	0.0264123	0	0	0	0	0	0.0204847	0	0	0	0	0.0389151	0.00843945	0.706465
TaNPF2.9	TraesCS2B02G057600.1	0.14795	0.769634	0.594578	0	0	0	0.0437425	0	0	0	0	0	0	0.01217	0.0079737
	TraesCS2D02G044000.1	0.090842	0.483453	0.437652	0	0	0.00726365	0.0491904	0.0083518	0	0	0	0	0	0	0
TaNPF2.10	TraesCS7B02G020300.1	0.000106877	1.78104	1.83939	0.908575	2.10073	6.0023e-05	0.557185	0.92205	2.65934	2.17384e-05	0.719883	6.02824	1.38384e-05	3.51293e-05	0
	TraesCS7D02G119900.1	0.325252	1.41616	1.27627	0.0538896	1.05964	0.823835	0.0447845	0.37987	1.37167	0	0.0349551	0.532293	0.016156	0.00382848	0
TaNPF2.11	TraesCS7A02G121600.1	0	0.194418	0.120461	0.0420409	0.12664	0.0881207	0.016352	0	0	0	0.0072138	0.200731	0	0.00380959	0
	TraesCS7B02G020200.1	0.133886	0.564215	0.338266	0.0088772	0.109566	0	0.0545448	0.0199383	0.0183521	0.0171787	0	0.00807015	0	0	0
	TraesCS7D02G119800.1	2.13786	6.46092	4.94246	0.801574	2.55388	0.230371	0.16211	1.48589	1.79524	0	0.387491	2.00521	0.00669295	0.0035251	0
TaNPF2.12	TraesCS7A02G121700.1	2.28954	2.5475	2.26477	1.08788	0.859195	0.828688	1.69144	2.50728	5.36339	1.54216	6.24067	3.85426	0.209555	0.0267621	0
	TraesCS7B02G020500.1	6.74183	8.86823	8.07555	1.85481	2.28959	0.391756	2.26734	3.22589	6.69197	0.703897	0.911148	4.21214	0.076109	0.0135401	0.0095386
	TraesCS7D02G120200.1	20.0333	14.8635	14.0076	1.02923	1.25338	0.371933	4.77899	2.81936	6.97535	1.51785	2.96319	1.92339	0.128323	0.00333496	0.0279307
TaNPF2.13	TraesCS5A02G153200.1	0.112125	0.319817	0.192418	5.12855	2.24585	0.167919	0.54529	0.760294	0.602143	0.0142845	0.911575	0.213924	0.848517	0.026546	0
	TraesCS5B02G152000.1	0.0390686	0.097491	0.0697582	1.49816	1.36807	0.0317904	0.237889	0.658378	0.215316	0	0.10369	0.20501	0.527683	0	0
	TraesCS5D02G158500.1	0	0.034853	0.0386565	0.948758	0.893522	0	0.0350294	0.125217	0.048732	0	0.374621	0.118363	0	0	0
TaNPF2.14	TraesCS4A02G440700.1	1.0116	1.63048	1.84804	0.335021	0.296472	0.006711	2.5072	0.582617	0.0340437	0.072313	0.830264	0.60262	0.0939664	0	0
	TraesCS7A02G054100.1	0.488914	0.325995	0.328958	0.200796	0.240447	0	2.1651	0.634266	0.152417	0.246656	1.11017	0.527635	0.0745348	0	0.00810395
	TraesCS7D02G049400.1	0.134272	0.0258994	0.076553	0.146705	0.354349	0	2.06371	0.919852	0.106504	0.0235038	0.380892	0.750207	0.0501149	0	0
TaNPF2.15	TraesCS4A02G440400.1	0.87793	0.717756	0.995315	0.0155942	0.0190533	0	0.0320018	0	0	0.0136551	0	0	0	0	0
	TraesCS4A02G440500.1	8.63755	8.93843	9.52496	0.111306	0.14939	0	0.063975	0.103657	0	0	0.0289836	0	0	0.00017105	0
	TraesCS4A02G440600.1	19.1955	14.4653	12.853	0.879007	2.56243	0.0205871	2.37851	0.938349	0.662349	0.122717	0.456194	0	0	0	0
	TraesCS4A02G654600LC.1	12.589	14.4211	13.0918	0.0620185	0.0598358	0	0.0927547	0	0.00938485	0.0674321	0.247435	0.0223641	0	0.0124042	0
	TraesCS7A02G054000.1	0.398718	0	0	0	0.305835	0	0	0	0	0.0075776	0.0255436	0	0	0.00429094	0
	TraesCS7D02G049300.1	17.8569	3.56921	4.19358	0.82851	0.336346	0.00808565	0.0867216	0	0.0255596	0	0.0448575	0.00752645	0.00833185	0	0
TaNPF2.16	TraesCS4A02G440300.1	0	0.147931	0.0478459	0	0	0	0	0	0	0	0	0	0	0	0
TaNPF3.1	TraesCS7A02G206400.1	0.308615	0.323864	0.290125	3.61463	0.984932	2.10999	1.45992	1.36796	3.58767	0.352375	0.574137	4.69793	0.163785	0.250302	2.11596
	TraesCS7B02G113600.1	0.0076719	0	0	3.10872	0.330558	0.71857	7.7868e-06	0	0	0	0	7.66985	0	0	0
	TraesCS7D02G209200.1	0.0650339	0.112408	0.103234	4.86303	1.75831	6.59621	1.35417	0.909803	6.25005	1.75245	3.08807	7.19604	0.163193	0.107135	0.998057
TaNPF3.2	TraesCS1A02G257900.1	0.205489	0.228703	0.34007	0.176234	0.64679	0.726281	1.03585	2.32984	1.56658	0.0866931	0.0970714	0.207691	0.0211677	0.553181	0.630072
	TraesCS1B02G268300.1	0.00695585	0.062099	0.0794945	0.219734	0.435099	0.365739	0.130273	0.551473	0.468303	0.0139971	0.060853	0.0798057	0.00726755	0.0974336	0.109015
	TraesCS1D02G257200.1	0.09838	0.275572	0.153348	0.212274	0.622973	0.467508	0.375055	4.32545	5.66235	0.140422	0.221963	0.229252	0.0158563	0.306951	0.378221
TaNPF3.3	TraesCS1A02G257800.1	0.132135	0.896918	0.65707	0	0.00598935	0	0.0065188	0	0	0.00657845	0	0	0	0.0140075	0
	TraesCS1B02G268200.1	0.269896	0.986683	1.20874	0.0068533	0.00573575	0.0283958	0.0328283	0.0267865	0	0	0.0636895	0	0.337753	0	0
	TraesCS1D02G257100.1	0.779162	1.32369	1.27043	0.0200736	0	0.0134321	0.0859289	0.0077175	0	0	0.0075859	0	0.0540517	0	0
TaNPF3.4	TraesCS1A02G257400.1	0.275149	1.03224	0.55368	0.115592	0.0812206	2.54984	0.651079	0.745259	0.34392	0.580611	3.50188	20.8891	0.111912	0.0187176	1.22701
	TraesCS1B02G267900.1	2.4528	0.788183	0.794399	2.39292	0.483825	0.0534291	0.507841	0.832002	0.282043	0.360461	1.55593	13.4285	0.404161	0.0101879	0.656081
	TraesCS1D02G256700.1	0.860637	0.528	0.788998	2.25473	0.873103	2.55066	1.52707	1.53956	1.22412	0.335904	0.991698	24.8299	0.230574	0.0812466	1.37409
TaNPF4.1	TraesCS7A02G365100.1	3.19524	2.75563	2.32147	1.35241	2.12987	9.3833	1.18922	3.50513	0.97029	0.454902	0.704771	7.57807	5.89549	0.512147	5.78011
	TraesCS7B02G262200.1	2.13164	2.11338	1.86023	0.797546	3.9428	20.0772	1.14314	2.70389	1.01822	0.312578	0.932143	4.63476	1.29229	0.970969	2.43508
	TraesCS7D02G357300.1	2.16913	5.83572	4.81269	0.912169	2.15815	9.70194	1.30818	2.45125	0.879317	0.537919	1.57855	5.26619	2.3651	0.97144	1.60772
TaNPF4.2	TraesCS2A02G309100.1	10.8737	18.0272	19.1312	1.2603	2.02065	6.02891	3.94	13.5814	2.49482	0.546758	0.746911	0.523046	0.214603	0.0109888	0.173424
	TraesCS2B02G326200.1	23.9125	12.4951	12.6845	0.994632	0.601982	1.92221	5.86872	7.37482	0.818546	2.27381	1.12124	0.190837	0.0950096	0.0753826	0.0628121
	TraesCS2D02G307400.1	8.67437	10.7016	11.3661	0.925509	1.79997	5.59391	3.02042	5.24981	0.456591	1.08892	0.579614	0.30307	0.216514	0.0644334	0.112714
TaNPF4.3	TraesCS2A02G350000.1	0.055799	0.0191764	0.0534451	0.138662	0.0149803	0	0.0345266	0.0982457	0.146776	0.100823	0.322585	0.336358	0.217831	0.00367742	0
	TraesCS2B02G368400.1	0.5815	0.140138	0.100766	0.030434	0	0.0100956	0.0094259	0.0183138	0.0763527	0.0180352	0.0198503	0.0971654	0.0188318	0.106459	0.227183
	TraesCS2B02G368500.1	0.720684	0.100689	0.148045	0.0229337	0.0597073	0.0606808	0.0361061	0	0.194567	0.0324382	0.193304	0.229309	0.099881	0	0.124285
	TraesCS2D02G348400.1	1.20643	0.191707	0.178643	0.0704568	0.0118289	0.0135211	0.0372202	0.0859144	0.0271788	0.0689501	0.0114342	0.0381824	0.0351501	0.0262577	0.0671883
TaNPF4.4	TraesCS2A02G264500.1	0.973753	3.22408	3.04232	0.670132	0.439113	0.221159	3.77134	12.0977	22.1026	0.239746	1.69916	5.26545	11.5526	0.488352	0.0137652
	TraesCS2B02G277600.1	5.58314	2.73754	2.85564	2.10034	3.27832	0.831673	3.59443	21.0051	40.3604	1.26653	2.94609	8.12922	12.3857	0.0660992	0
	TraesCS2D02G259400.1	0.211545	0	0.0791678	0.15455	0.20035	0.188627	0.0502285	1.56335	0.74697	0.239992	0.415878	1.57562	0.885798	0	0
TaNPF4.5	TraesCS5A02G388000.1	1.58628	0.571196	0.397857	1.14967	0.348223	0	5.652	0.528261	0.15706	0.0069098	0.550555	0.148835	0.0075405	0	0
	TraesCS5B02G393100.1	0.205328	0.069132	0.0461966	0.317634	0.0573345	0.00888125	0.693214	0.14794	0.341547	0	1.22892	0.744939	0	0	0
	TraesCS5D02G398000.1	0.545633	0.0295619	0.0271926	0.16157	0.046216	0	1.93853	0.155237	0	0	0.0830597	0.804428	0	0	0
TaNPF4.6	TraesCS2A02G350300.1	0.366923	1.09365	1.04756	0.23211	1.85327	1.73594	0.286641	0.24399	1.10286	0	0	0.00905945	0	0.00469343	0
	TraesCS2B02G368700.1	0.450048	0.946724	1.02218	0.227004	0.177	0.356001	0.150086	0.161975	0.198131	0	0.00902495	0.0371628	0	0	0
	TraesCS2D02G348600.1	0.421694	3.62672	3.35708	0.0407071	0.0301076	0.469091	0.118665	0.24536	0.85301	0	0	0.0974481	0.0093928	0.0122515	0
TaNPF4.7	TraesCS2A02G350100.1	0.863652	1.18563	1.44454	0.387163	0.215173	0.0667813	0.366518	0.223882	0.35971	0.606062	0.735571	0.507413	0.427606	0.032102	0.00499799
	TraesCS2B02G368600.1	2.74735	5.56778	4.97442	0.367626	0.202591	0.417667	0.217683	0.46669	1.35762	0.549068	0.768383	0.964569	0.417791	0	0.157081
	TraesCS2D02G348500.1	1.4363	1.30157	1.55634	1.95436	0.596102	0.202879	1.73962	0.982653	0.569885	2.39349	2.46263	0.969719	1.33625	0.111743	0.14567
TaNPF4.8	TraesCS5A02G056100.1	0.0108313	0	0	0	0	0	0	0	0	0	0	0	0	0	0
	TraesCS5A02G056200.1	0.109348	0.246111	0.22436	0.0102044	0.126922	0.289486	0.219306	0.179162	0.228926	0.648817	0.441418	0.862456	0.110163	0.05052	0.181647
	TraesCS5B02G060500.1	0	0	0	0	0	0.008248	0	0	0	0	0.0266493	0.0665742	0	0.00878426	0.0181251
	TraesCS5B02G060800.1	0	0	0	0.0092917	0	0	0	0	0	0	0	0	0	0	0
	TraesCS5D02G067100.1	0	0	0	0	0.015188	0.939399	0	0	0	0.00713935	0.00854605	0	0	0	0.00689105
	TraesCS5D02G067400.1	0.0130715	0.12903	0.107491	0.0362618	0.260695	1.63139	0.227872	0.461047	0.258147	0.323595	0.642332	1.35736	0.140688	0.0675532	0.684869
TaNPF4.9	TraesCS4A02G225400.1	1.93403	4.06925	3.4471	0.856805	1.1963	0.577994	12.2283	4.12899	1.35977	3.67409	5.94632	0.219395	0.07623	0.00937404	0
	TraesCS4B02G090800.1	1.00077	2.21516	2.33263	0.502116	0.367617	0.0163617	4.70083	1.96836	0.258889	3.7854	2.48923	0.139843	0.176558	0.00976207	0.0659359
	TraesCS4D02G087900.1	1.43514	2.80685	2.68344	1.15498	0.982011	0.527037	9.35767	5.63964	4.77042	6.51116	8.67985	0.899436	0.318898	0.00596005	0.0127411
TaNPF4.10	TraesCS3A02G272600.1	0	0	0	0	0	0	0	0	0	0	0	0	0.0111723	0	0
TaNPF5.1	TraesCS7A02G504300.1	0	0.782725	0.67288	0	0	0	0	0.101453	0	0	0	0	0	0	0.00820095
	TraesCS7D02G491400.1	0.0270182	1.1843	1.03267	0.00766375	0	0.0149386	0	0.111325	0.0938214	0	0	0.00778725	0	0	0
TaNPF5.2	TraesCS7A02G461200.1	0.0738188	0.331478	0.416744	0.0536425	0.316781	2.78057	0.124706	0.935196	3.91152	0.231333	1.11084	2.62847	0.367779	0.0997434	0.657409
	TraesCS7B02G362700.1	0.0747785	0.887088	0.606766	0.265047	0.34975	0.992418	0.465034	1.00091	1.20089	0.170054	0.749722	3.67224	1.09835	0.0650625	0.800601
	TraesCS7D02G449400.1	0.0672168	0.412274	0.333112	0.0331114	0.0745536	0.493808	0.137659	0.890636	0.568594	0.0909612	0.457096	3.40278	0.802086	0.0737336	2.18014
TaNPF5.3	TraesCS6A02G041300.1	0	0.260586	0.170343	0	0	0.00734535	0.00686655	0	0	0	0	0	0	0	0
	TraesCS6B02G056500.1	0.210729	0.451196	0.509644	0	0	0	0.0071927	0	0	0	0	0	0	0.0191995	0
	TraesCS6D02G047600.1	0.0630759	0.309071	0.370733	0	0	0	0.0211525	0	0	0	0	0	0	0	0
TaNPF5.4	TraesCS5A02G508500.1	0.325779	0.767252	0.357185	0.877298	1.99939	1.95527	0.189465	0.670627	0.172621	0.0549443	0.289983	18.6215	1.042	0.0903904	0
	TraesCS4B02G338600.1	1.2397	0.516989	0.687818	0.675748	1.06241	2.02717	0.101073	0.219948	3.21777	0.0423385	0.233481	14.1765	5.63135	0.195428	0.0845961
	TraesCS4D02G335100.1	0.27971	0.175027	0.183399	0.802891	1.16772	4.27218	0.0447195	0.470887	4.18513	0.0269545	0.0433663	12.0201	3.51143	0.203979	0.0681187
TaNPF5.5	TraesCS1A02G150200.1	0.805736	0.778482	0.743398	1.23708	1.20305	2.33927	1.44085	1.54894	0.413347	3.90297	3.74337	1.38961	2.20384	0.299695	0.423675
	TraesCS1B02G168000.1	0.624424	1.21463	0.934532	0.126121	0.100022	0.0885284	0.416251	0.110436	0.0344161	1.11032	0.578763	1.09191	0.667539	0.141665	0.136046
	TraesCS1D02G147200.1	0.864301	1.04418	0.869463	0.64401	0.339801	0.237825	0.51225	0.315636	0.172965	0.785627	1.01481	0.312157	0.367949	0.14103	0.0454595
TaNPF5.6	TraesCS3A02G185600.1	0	0	0.00476702	0	0	0	0	0	0	0	0	0	0.0191832	0	0
	TraesCS3B02G215200.1	0.471809	0.583184	0.492961	0.233377	0.320665	0.315983	0.431434	0.474542	0.471797	0.490499	0.673615	0.642509	0.553372	0.0943034	0.330558
	TraesCS3D02G189500.1	0.698369	0.465456	0.690222	0	0	0	0	0	0	0	0.0094381	0.0087106	0	0	0.0152377
TaNPF5.7	TraesCS1A02G150400.1	1.4708	5.0532	4.42861	0.159	4.70012	12.0673	0.828499	1.1356	3.68945	0.153765	0.731917	0.320745	0.510857	0.0438183	0.282361
	TraesCS1B02G168100.1	1.22931	5.42711	4.84662	0.623266	7.00592	14.1683	0.189742	0.0929509	2.81966	0.502312	0.492105	0.74014	1.39475	0.0401732	0.372914
	TraesCS1D02G147400.1	1.22634	7.83844	6.47694	0.513335	5.41442	17.233	0.32589	0.485088	10.5735	0.382765	0.383466	1.94393	3.40395	0.0748119	1.20256
TaNPF5.8	TraesCS5A02G485000.1	0.118808	0.957933	0.836566	0.242112	0.273041	0.014733	0.0447726	0.622181	0.176173	0.545705	0.612026	1.06002	6.13557	0.143741	0.0119755
	TraesCS5B02G498400.1	0.0801311	0.942133	0.756313	0.0322465	0.142612	0.0202772	0.152576	0.94047	0.145151	0.267466	0.280408	1.24856	4.45064	0.156807	0
	TraesCS5D02G498500.1	0.126756	0.915831	0.58681	0.112574	0.371137	0.0315158	0.0539587	0.865142	0.290314	0.0685428	0.0477255	2.10179	0.0671851	0.0878408	0.0733222
TaNPF5.9	TraesCS5A02G485200.1	4.19765	13.7727	10.7901	0.103434	1.12851	0.538612	0.243554	12.2312	3.06193	0.133664	0.198701	3.00899	0.299737	0.627749	0.0209363
	TraesCS5A02G485300.1	0.748649	8.29096	5.49599	0.0325399	0.78937	0.505672	0.134052	8.80108	1.1847	0.205104	0.232436	1.66304	0.0941179	0.635776	0.0244578
	TraesCS5B02G498500.1	0.361793	1.91676	1.19596	0.00793465	0.303378	0.286195	0.297914	3.90876	1.34691	0.0779742	0.1204	0.873476	0.099256	0.345044	0.016215
	TraesCS5B02G498700.1	1.40889	6.78424	4.93887	0.0544393	0.642781	0.285665	0.210934	5.79525	1.35744	0.421686	0.397289	1.33442	0.158822	1.84858	0.0125165
	TraesCS5D02G498700.1	1.53919	6.05592	5.38108	0.447594	1.05375	0.792145	0.416704	7.24955	1.40495	0.376591	0.380658	3.00992	0.259598	0.261089	0.0450069
	TraesCS5D02G498800.1	1.34358	5.674	4.27559	0.0664214	0.290417	0.040876	0.0280815	3.22786	0.221248	0.0423677	0.131972	1.0139	0.0326151	0.592518	0.0355453
TaNPF5.10	TraesCS7A02G196100.1	0.0061708	2.44713	1.67528	0.0072248	0.212555	0.489649	0.29443	0.181044	0.142678	0.0648968	0.082581	0.0889763	0.230608	0.00381346	0.00732735
	TraesCS7B02G101800.1	0.0070808	0.188847	0.0859111	0.0137535	0.151563	0.169071	0.924578	0.551318	0.916435	0.0577836	0.143257	0.0698464	0.960117	0.0220391	0.0660784
	TraesCS7D02G197600.1	0	0.230942	0.189959	0.0133787	0.300049	0.945654	0.399108	0.634834	0.412071	0.00674005	0.0715167	0.0927275	0.891694	0.0263274	0
TaNPF5.11	TraesCS1A02G269400.1	0.470113	0.647049	0.577857	0.0407001	0.868606	1.63665	0.0625509	0.838855	0.339372	0.0104621	0.0472015	0.651072	0.29325	0.0246696	0.405975
	TraesCS1B02G279900.1	1.1948	1.57865	1.3334	0.281798	0.235767	1.68847	0.201085	0.406347	0.404588	0.171047	0.503895	0.407398	0.119302	0.0261124	0.0562913
	TraesCS1D02G269500.1	0.299615	0.231575	0.227841	0.117561	0.707036	4.71504	0.0519692	1.47316	2.14417	0.105194	0.333372	2.14401	0.185748	0.0747357	0.14501
TaNPF5.12	TraesCS1A02G269500.1	4.46904	6.32448	5.85158	1.1178	1.21074	1.48509	1.67034	4.35967	1.61849	2.73979	3.56305	5.83446	7.19041	0.344896	3.60119
	TraesCS1B02G280000.1	1.76103	2.48489	2.28383	1.15941	0.521751	0.546792	2.77008	3.37547	1.65868	1.58022	2.80611	7.12291	4.66299	0.47241	1.67284
	TraesCS1D02G269600.1	1.92894	2.60428	1.75811	1.4183	1.02451	0.421276	2.16802	8.13002	1.69967	2.18233	3.56156	7.63856	5.97507	0.581746	5.88927
TaNPF5.13	TraesCS7B02G040100.1	0.741074	1.67372	1.6056	0.0206253	0.121707	0.0497572	0.118696	0.162195	0.0439495	0.0237743	0.0280634	0.324626	0.259344	0.00455128	0
	TraesCS7D02G139600.1	0.769873	1.84383	1.7292	0.0211073	0.0086576	0.0335446	0.0181549	0	0.0180737	0	0.036935	0.136357	0.0937676	0.0305566	0
TaNPF5.14	TraesCS2B02G248000.1	0	0.0123327	0.0193654	0	0	0	0	0	0.0326028	0	0	0	0	0	0
	TraesCS3B02G304500.1	0	0.0176537	0.027602	0.00961925	0.0101353	0	0.0115789	0	0	0	0	0	0	0	0
	TraesCS4B02G057000.1	0.0113872	0	0	0	0	0	0	0.0301133	0.0137439	0	0	0	0	0	0.0119026
TaNPF5.15	TraesCS3A02G382100.1	4.53408	42.904	32.2824	1.68777	1.5518	0.529425	9.33333	13.8529	15.168	1.6801	1.74531	1.39632	4.29396	0.128306	0.855113
	TraesCS3B02G414800.1	4.23604	21.8954	17.1953	1.62733	0.782222	0.557324	9.66809	13.4806	24.1571	0.501142	0.526976	1.28689	6.54082	0.341099	1.48599
	TraesCS3D02G375900.1	3.76493	24.345	20.1296	1.70178	0.961381	0.560342	8.74496	9.6239	26.1711	0.270093	0.675369	2.14453	6.71131	1.50596	0.995504
TaNPF5.16	TraesCS3A02G382200.1	0.122574	5.79611	4.22694	1.89987	0.924427	1.03318	2.34129	2.15264	2.85286	0.352108	0.960015	3.96464	0.910159	0.727283	2.81231
	TraesCS3B02G414900.1	0.290373	12.2363	8.77901	1.5153	1.8675	2.49876	1.27685	0.58316	0.206968	0.221106	0.131415	3.66324	1.36858	0.606694	6.86144
	TraesCS3D02G375800.1	0.606421	14.5437	11.6396	1.19637	0.440578	0.409962	1.20764	0.967337	0.0731212	0.447407	0.492671	3.05068	1.36512	0.735466	1.78405
TaNPF5.17	TraesCS1A02G269600.1	1.79811	5.19945	3.93192	1.96481	2.74009	2.43955	0.935924	1.50192	0.846002	0.142669	1.02733	1.00989	3.7089	0.0111729	0.0332621
	TraesCS1B02G280100.1	1.58692	5.31922	4.32886	0.608147	1.62763	5.68857	0.486106	2.81419	1.83178	0.08184	1.28164	2.3978	3.35571	0.127924	0
	TraesCS1D02G269700.1	3.8063	11.0719	9.90348	2.97389	3.66507	4.00032	2.39651	4.97382	3.2321	0.274021	3.05852	1.99956	3.02975	0.096639	0
TaNPF5.18	TraesCS3A02G382700.1	0.473108	0.618075	0.485261	0.83136	0.725479	1.2528	0.408963	0.780868	1.50131	0.424733	0.833689	1.11231	0.761633	0.0813939	0.323567
	TraesCS3D02G375400.1	0.175773	0	0	0	0.32159	0.077108	0	0.629346	0.272108	0.221906	0.0188713	0	0	0	0.244221
TaNPF5.19	TraesCS3A02G382800.1	2.22527	2.56598	2.42141	1.715	2.46129	3.46304	3.87588	3.44639	3.28263	3.22762	5.24432	4.63215	3.01178	0.384703	1.31092
	TraesCS3D02G375300.1	1.0623	0.361544	0.380117	0.594506	1.6601	2.06898	1.81507	2.67924	0.760437	0.88447	1.36482	0.847348	0.924054	0.0520111	0
TaNPF5.20	TraesCS3A02G382900.1	18.191	22.786	20.5468	4.52485	1.18096	0.763188	4.54541	2.55175	0.649509	0.251696	0.722416	1.00499	3.61762	0.213606	1.63433
	TraesCS3D02G375200.1	14.7	21.3825	19.7963	5.22954	2.26679	6.58592	6.68488	8.62185	7.27645	1.01391	1.99537	2.38112	5.51643	0.0290686	0.112605
TaNPF5.21	TraesCS3B02G415700.1	0.282599	1.0431	0.950128	0.0228595	0.0587506	0.445985	0.0900695	0.0158197	0.107267	0.0856124	0.0493888	0.107969	0.0874696	0.02392	0.376722
	TraesCS3D02G376300.1	0.223386	0.328904	0.404114	0.0385132	0.0107759	0.0125436	0.184887	0	0.0131936	0.127012	0.0555836	0.0367304	0.189893	0.0323647	0.408786
TaNPF5.22	TraesCS3A02G383200.1	0.54207	1.2757	1.02487	0.0570285	0	0	0.218628	0.0145751	0.11443	0	0.0402773	0.243427	0.0318466	0.0189017	0.00661395
	TraesCS3B02G415600.1	0.0130342	0.208321	0.167799	0.00447745	0	0	0	0.0480705	0	0	0.0234217	0.0531145	0.00492798	0.0462641	0.0148459
	TraesCS3D02G376200.1	0.215889	0.311991	0.568876	0.169998	0.0221154	0.0107665	0.0741373	0.039524	0.0271402	0.0170278	0.0088272	0.117692	0.009984	0.00927665	0.0483088
TaNPF5.23	TraesCS3A02G382300.1	0.111957	0.744731	0.65011	0	0.0286131	0.0192544	0.0626913	0.336781	0.765401	0	0.0425874	0.0553431	0.0247472	0.008311	0
	TraesCS3B02G415200.1	0	0.0460941	0	0	0	0.191203	0	0	0	0.024077	0	0	0	0	0
	TraesCS3B02G415000.1	0.417552	1.19747	1.23587	0	0	0.0107194	0.0837727	0.0466686	0.125903	0	0.0096562	0	0	0	0
	TraesCS3D02G375700.1	0.547745	1.33854	1.13908	0	0.00704145	0.0102811	0.0190951	0.030499	0.103077	0	0.00926285	0.15032	0.0983517	0	0
TaNPF5.24	TraesCS3A02G382600.1	0.241722	0.413477	0.386437	1.43204	1.62943	1.4422	0.912256	0.952508	0.247687	0.625249	2.13393	1.82327	3.09274	0.112628	0.0300661
	TraesCS3D02G375500.1	13.594	10.9953	10.5298	0.744081	1.44517	1.94192	2.97715	3.66917	2.88769	0.200664	0.494277	0.353666	0.0544295	0.0205615	0
TaNPF5.25	TraesCS3B02G415100.1	0.0234619	0.0131675	0.0309838	0	0.086508	0.0829558	0	0	0	0	0	0	0	0	0
TaNPF5.26	TraesCS3A02G382400.1	0.927429	3.39494	3.43027	0.0189829	0.0984664	0.0626444	0.0259412	0.0106692	0.00967025	0.0174947	0.0695448	0	0.0825353	0.00950815	0
	TraesCS3B02G415300.1	5.33308	7.23103	7.20975	0.0602122	0.18376	0.114117	0.601865	0.296444	0.0091125	0.0170599	0.138771	0.107992	0.389592	0.0139408	0.0340289
	TraesCS3D02G375600.1	1.65945	3.1487	3.53734	0.0809987	0.0898823	0.146705	0.159695	0.120595	0.00874385	0.0327405	0.108524	0.0316562	0.211987	0.00402554	0
TaNPF5.27	TraesCS2A02G572100.1	0.0267546	0.0223356	0.0151434	0	0	0	0	0	0	0.0101114	0	0	0	0	0.0106745
TaNPF5.28	TraesCS2B02G626100.1	0.0182897	0	0.0336321	0.0544419	0.0172443	0.0208391	0.0107817	0.04777	0.194958	0.0096104	0.0095165	0.630253	0.0202854	0.00498985	0
	TraesCS2B02G626600.1	1.1784	0.6566	0.441101	1.48527	1.80797	0.66337	1.20067	6.38365	1.6526	0.757835	1.06165	0.443972	0.0729232	0.0124173	0
TaNPF5.29	TraesCS2A02G565600.1	0.986806	0.514041	0.691155	1.54048e-05	0.324958	0.165617	0.689486	1.37671	0.424511	0	1.21644e-06	0.338385	0.314282	0.03588	0.0047913
	TraesCS2B02G626000.1	3.44409	3.32226	3.44643	2.32383	1.91157	2.11643	2.00922	7.82232	6.05985	1.32749	2.48841	4.54103	3.39572	0.317916	1.86271
	TraesCS2B02G626700.1	2.38178	1.11569	0.971025	1.86579	1.37769	0.18204	1.18968	5.86376	1.13821	2.21843	3.82694	1.26224	3.70029	0.203094	0.857537
	TraesCS2D02G576000.1	4.00838	1.25033	1.50341	1.14028	0.958907	0.8979	0.922478	5.82852	4.65092	0.782391	0.674316	4.97614	3.253	0.041398	0.892716
TaNPF5.30	TraesCS2A02G572300.1	0	0.0303003	0.0500925	0	0	0	0	0	0	0	0.102262	0	0	0	0
	TraesCS2B02G615200.1	0.0409599	0.0121206	0.00569305	0	0	0	0	0	0	0	0	0	0	0	0
	TraesCS2D02G583600.1	3.2888	2.50087	2.50158	0.0528765	0.0080966	0	0.0187655	0.00927215	0	0	0	0	0	0	0
TaNPF5.31	TraesCS2A02G572200.1	0.794349	1.20286	0.938763	0.644975	0.142034	0.0285656	0.303351	0.31531	0.798928	0	0.0726233	0.173088	0.0097568	0	0
	TraesCS2B02G615300.1	1.54543	1.56749	1.39395	2.00014	1.38445	0.725403	0.393915	1.27204	3.11868	0	0.606527	2.30864	0.0933578	0.0202358	0
	TraesCS2D02G583500.1	2.59255	3.2519	3.4455	1.87902	0.604267	0.6643	0.555564	2.23501	3.21857	0.0079443	0.237781	1.57344	0	0.00410323	0
TaNPF5.32	TraesCS2A02G571800.1	0	0	0	3.42349	1.28871	0.620867	0.044014	0.0259212	0.362507	0.00853325	0.178775	0.0162167	0	0	0
	TraesCS2D02G583300.1	0	0	0	0	0	0	0	0	0	0.057604	0.0665483	0	0	0	0
TaNPF5.33	TraesCS2A02G572000.1	0.19134	0.438281	0.433793	0	0.0066935	0.0311669	0.0672313	0.0335674	0.0489604	0	0	0.0324985	0.0170874	0	0
	TraesCS2B02G615400.1	0.0965344	1.08555	1.2104	0.00828385	0.0312858	0.194174	0.0774442	0.069393	0.0422532	0.00839735	0	0.0469142	0	0	0
TaNPF5.34	TraesCS2A02G571900.1	0	0	0	0.677382	1.29523	1.66893	1.81582	3.61388	2.74704	0.0318946	0.0952606	1.19176	0	0.00424722	0
	TraesCS2B02G615500.1	0.0615825	0.0478832	0.0531506	0.682534	1.29759	8.92719	1.4192	2.09091	3.79216	0.132678	1.40138	2.62765	0.225969	0.0649128	0.141907
	TraesCS2D02G583400.1	0.00373497	0	0.00500245	0.565389	0.599635	11.9482	1.91448	2.5855	7.10466	0.0519823	1.04008	2.53892	0.106304	0.0268346	0
TaNPF6.1	TraesCS7A02G301700.1	16.9944	21.6155	21.6195	6.44582	9.51881	8.98591	15.2692	21.6863	9.06662	2.83675	12.8799	22.3076	0.930033	0.264736	35.4904
	TraesCS7B02G201900.1	8.85908	19.9968	21.5164	5.98154	6.76639	10.9852	22.907	10.872	4.42609	2.69373	11.5463	19.4344	0.755685	0.135894	4.05879
	TraesCS7D02G297000.1	7.68375	13.0068	12.0998	5.70133	7.91192	6.66031	18.4551	19.6345	9.17045	3.47801	8.03726	22.3041	0.79631	0.17438	14.0573
TaNPF6.2	TraesCS1A02G210900.1	0.946232	7.54028	8.66563	0.0289194	0	0.0071838	0.0083536	0	0	0.0345841	0.0243463	0	0	0	0
	TraesCS1B02G224900.1	2.22543	20.2427	22.023	0.0137732	0	0	0.0446108	0	0	0	0	0.00634995	0.007952	0	0
	TraesCS1D02G214200.1	6.79847	24.1069	24.8	0.0068247	0.0133118	0.0066413	0	0.00763095	0	0.0062652	0	0.154096	0	0	0
TaNPF6.3	TraesCS1A02G211000.1	2.27508	11.885	10.6732	5.13865	5.5772	2.43136	1.09984	1.08748	0.497057	0	0.0204764	0.997859	0.0332696	0.0143984	0
	TraesCS1B02G225000.1	3.81203	11.7677	12.6089	10.912	9.51206	5.26455	1.79582	2.18638	1.09691	0.134504	0.261208	0.360923	0.00839825	0	0
	TraesCS1D02G214300.1	2.66282	5.09373	5.10895	5.73924	6.23336	2.13419	0.747223	1.37349	0.312899	0.150839	0.482013	0.797644	0.0149526	0.0070978	0.0066104
TaNPF6.4	TraesCS5A02G537100.1	2.61615	1.51048	1.58981	3.24142	1.22459	0	6.26296	4.0956	0.0301336	4.23094	1.99298	0.220442	0.319095	0.0842167	0.418168
	TraesCS4B02G371000.1	0.573281	0.273193	0.220779	0.0287815	0.0321965	0	3.22833	1.71575	1.35488	2.85465	2.17137	0.119348	0.00867215	0	0
	TraesCS4B02G375800.1	1.12651	0.392014	0.491559	0.113516	0.0938459	0.00902285	3.23795	2.5038	0.0683947	3.93658	7.02896	0.723389	0.655861	0	0
	TraesCS4D02G361500.1	2.40418	0.945695	1.29311	0.663467	0.29965	0	3.4692	3.57793	0	2.55035	2.6896	0.062836	0.0313891	0	0
TaNPF6.5	TraesCS1A02G031300.1	3.07994	1.93282	1.6336	1.19318	1.88701	0.311904	3.53089	4.36749	2.03619	0.228171	0.53686	0.861292	0.316471	0.0446745	0.0802152
	TraesCS1B02G038700.1	3.15303	0.85272	0.79954	7.08882	5.62184	2.75927	2.28229	4.54096	3.47309	0.00726965	0.0538447	0.0849931	0.0248325	0	0.0127296
	TraesCS1D02G032700.1	2.3339	1.16715	0.913979	3.57203	3.16661	0.741377	2.3189	3.7561	0.885147	0.0189371	0.139693	0.0493636	0.0498398	0.0349663	0.0349658
TaNPF6.6	TraesCS5A02G409600.1	0.161985	0.591423	0.803102	2.96235	8.6168	25.6771	3.48801	2.42492	8.3682	0	1.14132	0.88627	0.0496003	0.0134615	0
	TraesCS5B02G414000.1	0.0947815	0.145615	0	0.062482	0.244532	0.0836295	0.170882	0.292476	0.786117	0.00269498	0.175342	5.2299e-08	0	0	0
	TraesCS5D02G419200.1	0.0558395	0.188955	0.119757	0.414372	2.31828	6.51351	0.390046	0	1.03036	0	0.0868995	0.839793	0	0	0
TaNPF6.7	TraesCS2A02G335800.1	0	0	0	0	0	0	0	0	0	0	0	0	0	0	0
	TraesCS2B02G346100.1	0.0125663	0.0100149	0.00348271	0	0	0.0236383	0	0.0712986	0.0070043	0.163274	0.680954	3.50214	0.0434319	0.00989815	0
	TraesCS2D02G327000.1	0	0	0	0	0	0	0	0.0140522	0.00741795	0.0383416	0.568331	3.05273	0.0316307	0	0
TaNPF6.8	TraesCS3A02G081100.1	0	0.244915	1.6361e-10	0.216972	0.178267	0.103789	0	0.724915	0.828782	0	0	0.204604	0.78218	0.089859	0.2102
	TraesCS3B02G095900.1	3.17738	4.18351	2.63185	1.52337	0.66057	0.166631	1.9214	1.48131	0.47821	0.137911	6.60643	1.52338	6.70212	0	0.908265
	TraesCS3D02G081100.1	0	0.975488	0.622855	1.75057	0.561357	0.381549	0.192165	0.322295	0.166115	0	1.80192	0.336957	1.86827	0	0
TaNPF7.1	TraesCS6A02G263500.1	22.8574	13.7584	14.2023	0.341299	0.693809	0.451819	0.862799	9.59077	4.58555	0.617571	1.21107	7.27947	1.96984	0.592289	0
	TraesCS6B02G290500.1	17.6162	6.31124	6.98209	0.277994	0.587877	0.486191	1.57138	3.95228	3.00452	0.233582	0.334013	4.33852	1.14123	0.293342	0.00575325
	TraesCS6D02G251500.1	24.0428	10.6571	10.8992	0.20338	0.890318	1.44346	1.7797	7.349	8.39626	0.23292	0.279811	5.15032	1.30735	0.335002	0
TaNPF7.2	TraesCS6A02G280200.1	0.0121184	0.0653891	0.0646253	0.468258	0.589055	0.359007	2.32164	14.3487	0.106062	0.105125	0.436535	5.45412	0.0277191	0.105292	1.85046
	TraesCS6B02G309200.1	0.160896	1.29709	1.44314	0.0335024	0	0.0194518	0.0645706	0.903656	0	0.0177032	0.257524	0.0906694	0.0072671	0.0136317	1.745
	TraesCS6D02G260500.1	0.0309049	0.453618	0.360308	0.367733	0.487381	0.317196	0.511732	11.6349	0.426739	0.423849	2.53544	4.82721	0.0511334	0.0104146	0.506883
TaNPF7.3	TraesCS6A02G056500.1	3.4619	8.90536	8.79467	0.365268	0.727602	0.163422	0.0644367	0.0719558	0	0.0121319	0.0803563	0.211839	1.28919	0.019595	0
	TraesCS6B02G076100.1	0.832762	4.68572	2.92278	0.0979855	0.0337134	0.078816	0.0270285	0	0	0	0.0209558	0.0063211	0.147286	0.0354826	0
	TraesCS6D02G060200.1	8.19694	15.5876	14.0786	0.93243	1.40623	0.372362	0.155934	0.134233	0.0310002	0.0123242	0.115514	0.215483	0.189408	0.030926	0
TaNPF7.4	TraesCS2A02G443600.1	0.243373	2.69348	1.94343	0.035276	0.0633487	0.356938	0.0133209	0.127852	0	0.0074058	0.0153565	0.091755	0.123982	0.0425302	0
	TraesCS2B02G464700.1	0.226523	4.67141	3.75112	0.00728065	0.0446903	0.0240447	0.0281477	0.59989	0.0073757	0.0167943	0.0080145	0.0136209	0.0228561	0.0223316	0
	TraesCS2D02G442700.1	0.748537	4.78673	4.29279	0.0329316	0.065169	0.0091143	0.0193602	0.14692	0.00730935	0.0162237	0.014874	0.47092	0.0462931	0	0
TaNPF7.5	TraesCS2A02G443700.1	0.142346	0.484791	0.574507	0.201152	0.216065	0.731599	0.0489438	0.157939	0.424445	0	0	0.62234	0.206077	0.0164167	0.01417
	TraesCS2B02G464900.1	1.6597	2.5854	2.61106	0.840739	0.865561	2.86055	0.198033	1.28773	3.3197	0	0.0469313	1.15308	0.862166	0.0437896	0.0498864
	TraesCS2D02G442900.1	0.0700487	0.524728	0.476572	0.0334525	0.123741	0.148917	0.0287123	0.051905	0.0956995	0	0	0.171421	0.514464	0.00400893	0
TaNPF7.6	TraesCS1A02G197600.1	8.68562	16.7761	15.6847	11.9808	15.3056	20.0352	12.3712	19.2137	30.2888	11.5988	31.2199	45.8334	45.1062	3.30537	38.3128
	TraesCS1B02G212200.1	1.40034	4.08554	3.39295	3.20355	1.46876	2.23292	1.73874	1.82803	1.44232	3.29322	7.36096	7.65942	9.15733	0.47772	2.28797
	TraesCS1B02G212300.1	0.167596	0.0136028	0.0631343	0.0935896	0.0889879	0.11306	0.0993948	0.10274	0.180413	0.294258	0.213929	0.421987	0.833885	0.0623049	0.118147
	TraesCS1D02G201100.1	22.5044	21.7818	21.5162	11.6993	9.52514	12.2534	14.8466	21.5367	40.9444	6.97673	24.2113	27.5977	35.1547	2.42705	11.7693
TaNPF7.7	TraesCS1A02G197700.1	1.30857	2.96742	3.07922	1.74474	1.16342	0.358093	0.554191	2.58852	9.8732	0.538079	5.25971	22.2196	14.1527	0.427548	1.95265
	TraesCS1B02G212400.1	3.53005	7.00846	6.61387	2.67931	0.899829	0.216553	1.17217	2.16032	15.6238	0.770315	11.4781	23.099	29.6083	1.35791	5.14292
	TraesCS1D02G201200.1	3.46755	7.79266	7.04286	2.15382	1.42395	0.493987	1.85818	2.08289	8.1093	1.03435	6.60871	20.809	25.8549	1.19634	6.27236
TaNPF7.8	TraesCS2A02G175600.1	5.59785	2.81965	2.88813	1.82034	0.911884	0.361828	1.78012	3.57549	2.30498	2.21856	1.75892	1.1362	3.70747	0.186485	0.806188
	TraesCS2D02G182900.1	8.20575	4.85514	4.49597	2.35569	2.20967	1.4743	1.72696	8.36849	6.30042	2.6963	2.17823	2.84443	5.2763	0.313307	1.20899
TaNPF7.9	TraesCS6A02G267600.1	0.312893	0.639486	0.784947	0.0191714	0.0084562	0.0194127	0.0084153	0	0	0	0	0.00940005	0.186578	0	0
	TraesCS6A02G267700.1	0.745244	7.05619	6.46861	0.204016	0.178371	0.152327	0.100293	0.030816	0.0186595	0.117311	0.1385	0.0164156	0.0923338	0.11324	0.285307
	TraesCS6A02G267800.1	0.014566	0.414342	0.310162	0	0.0202368	0.0241458	0.00689225	0	0	0	0.0075674	0	0	0.00360342	0.0358308
	TraesCS6A02G268400.1	0.0614588	0.528501	0.313314	0.0107724	0.0312393	0.272737	0.0374833	0.0097982	0.0121473	0	0.0118352	0.0239096	0.0118226	0	0.0350432
	TraesCS6A02G268500.1	0.141446	0.873207	0.717619	0.132258	0.335722	0.291937	0.0459203	0.0617468	0.00738015	0	0.00787165	0.0215733	0.0353023	0	0.00667865
	TraesCS6B02G295000.1	1.15983	2.66256	3.03229	0.020068	0.0334226	0.0222572	0.0328066	0.0159234	0	0.0467455	0.0171778	0	0.0318208	0	0
	TraesCS6B02G295100.1	0.0761282	1.50612	1.26269	0	0.0684087	0.0075711	0	0.0167482	0	0.006873	0	0.0894654	0.0361049	0	0.303218
	TraesCS6B02G295600.1	0.310796	0.868472	0.927253	0.153608	2.25692	1.55263	0.0526175	0.0166502	0.0076694	0	0.0222894	0.0495457	0	0.00707935	0.0131854
	TraesCS6D02G246400.1	0.166692	0.679451	0.67708	0.0355905	0.427617	0.0818555	0.164318	0.0805302	0	0.0067826	0.301767	0.0433203	0.222056	0.0148133	0
	TraesCS6D02G246500.1	0.121033	0.171624	0.211781	0	0	0.033965	0.0293727	0.0392812	0	0.0068221	0	0.0360373	0.00919055	0.00353417	0.0153764
	TraesCS6D02G247000.1	1.24385	3.72802	3.391	0	0.0368252	0.0737394	0.0112617	0.0626673	0	0.00828105	0.00990995	0.0081756	0.0695516	0	0
	TraesCS6D02G247100.1	0.269657	1.22487	1.46811	0.0163076	0.0134974	0.0232619	0	0.00826605	0	0.0099828	0.0793678	0	0.011889	0.0082202	0.00939125
TaNPF7.10	TraesCS5A02G546200.1	0	0	0.0194123	0.0070249	0	0.0674715	0.0070086	0	0	0	0	0	0.301779	1.89175	0.00683
	TraesCS4B02G380000.1	0.00584725	0	0.0171747	0.0068467	0	0.0517366	0.0124753	0	0.00706335	0.013226	0.0143716	0.0262765	0.157245	0.682486	0
	TraesCSU02G130200.1	0	0	0.0064205	0	0	0.183567	0.0408174	0	0.006633	0.0130232	0.0070756	0	0.740178	4.26694	0.0721603
TaNPF8.1	TraesCS3B02G069900.1	0	0	0	0	0	0	0	0	0	0.0185048	0	0.0785219	0.263849	0	0
	TraesCS3D02G057000.1	0	0	0.0081399	0	0	0	0	0	0	0.0631251	0	0	0.0107513	0	0
TaNPF8.2	TraesCS2A02G416800.1	0.0085736	0.0182343	0	0.0089024	0.024912	0.0108761	0.0202089	0.0098893	0	0	0	0	0	0	0
	TraesCS2D02G413900.1	0	0	0	0	0	0	0	9.21945e-05	0	0.0171354	0	0	0	0	0
TaNPF8.3	TraesCS3A02G057000.1	0.116472	0.12207	0.0904981	0	0.514196	2.00998	0	0	1.03052	0.0361517	0.02223	0.0209491	0	0	0
	TraesCS3B02G070200.1	0.0850054	0.135216	0.144894	0.0949327	0.173478	0.334418	0.0430608	0.0352223	0.548465	0.0801705	0.133849	0.0534664	0.0190051	0.00301434	0
	TraesCS3D02G056700.1	0.0507084	0.140265	0.148135	0.131272	0.930952	7.33187	0.0587935	0.138395	1.16106	0.135044	0.0705156	0.0341415	0	0.00379611	0
TaNPF8.4	TraesCS3A02G056400.1	7.84737	11.5159	11.8018	5.15074	5.25	5.95871	2.99531	9.75429	13.3907	1.22392	2.2237	9.58979	8.20608	0.627026	0.464242
	TraesCS3B02G069100.1	10.5859	8.66339	8.11765	2.37848	1.87638	2.09984	2.12457	6.32576	5.89392	3.17267	3.28747	6.99941	13.2047	1.22011	7.2437
	TraesCS3D02G056300.1	5.82962	11.9214	9.48292	3.61437	5.0152	11.491	3.50191	6.66495	9.78038	6.76864	14.4455	15.1932	13.6866	2.78753	4.62373
TaNPF8.5	TraesCS5A02G656200LC.1	0	0.0159171	0	0	0.012217	0	0	0	0	0.0269448	0.185729	0.0148745	0.0792808	0	0
	TraesCS4B02G398100.1	0	0	0	0	0	0	0	0	0	0	0.763891	0.0552378	0.0152386	0	0
	TraesCSU02G115500.1	0.0294077	0.102319	0.0678981	0.00752495	0.0476277	0.0240897	0.0344706	0.0610864	0.0233174	0.0738477	0.499659	0.0860204	0.342668	0	0
TaNPF8.6	TraesCS3A02G392800.1	1.86253	7.98236	6.97552	0.867188	2.77171	16.7077	1.7936	3.24204	2.10716	0.0177272	0.394083	2.684	0.798917	0.118562	0.028131
	TraesCS3A02G392900.1	0.422329	0.599209	0.471046	0.337649	0.538838	1.81391	1.04869	1.3303	0.56208	0.34685	4.27409	0.937199	0.582848	0.0610036	0.0843113
	TraesCS3A02G533500LC.1	0.0227612	0.958263	0.858099	0.0405006	0.430079	2.75941	0.200653	0.502732	0.226315	0.020306	0.119001	0.097826	0.0213003	0	0.0782477
	TraesCS3B02G424700.1	1.87545	4.53629	3.72484	0.404709	0.339187	0.82031	0.432509	1.24837	0.346846	0	0.140706	1.04788	4.7485	0.244393	0.134178
	TraesCS3B02G424800.1	1.2605	0.791886	0.530755	0.0635054	0.202365	0	2.69177	3.84032	0.527566	1.68047	1.41701	4.32285	2.67244	0.0803422	0.0293333
	TraesCS3D02G385600.1	0.151651	1.24199	0.987136	0.0685658	0.294682	1.34011	0.324052	0.715406	0.338979	0.009549	0.0089163	0.617461	0.340087	0.193702	0
	TraesCS3D02G385700.1	0.0392381	0.0884147	0.0385194	0.0405645	0.096178	0.277521	0.409461	1.23909	0.518277	0.31267	1.94326	1.02541	0.303817	0.0738889	0.0150978
TaNPF8.7	TraesCS7A02G095200.1	0.277684	1.24246	0.831383	0.0499797	0.127107	0.0904975	2.99961	2.53121	0.0344245	0.0239585	0.0714622	0.0911203	0	0	0
	TraesCS7D02G091600.1	1.01624	1.04518	1.08585	0	0.0287038	0	0.344191	0.955342	0.171862	0	0	0	0	0	0
TaNPF8.8	TraesCS5B02G245300.1	0.198835	0.264825	0.198409	0.0453155	0.0913654	0	0.242125	0.183424	0.24269	0.0352506	0.0102857	0.0710109	0	0	0
TaNPF8.9	TraesCS4A02G262700.1	8.66773	15.2736	15.6621	7.39268	4.81012	4.69803	7.71849	10.3156	19.0001	5.07792	11.469	12.0498	14.0653	1.94358	4.50687
	TraesCS4B02G052200.1	5.10714	13.378	12.645	3.08723	4.21951	7.23477	6.62609	7.65878	14.3283	5.21155	14.7209	8.07403	7.60055	1.95569	1.89454
	TraesCS4D02G052400.1	2.58835	7.05767	3.92305	3.3059	1.29603	3.97401	3.21479	2.86156	5.11651	0.522925	3.91171	2.93435	3.37587	0.265955	0.389869
TaNPF8.10	TraesCS4A02G076100.1	2.54102	4.37891	4.4987	0.201464	1.42103	3.27133	0.158741	0.854397	0.378871	0.116435	0.255054	0.504825	0.110592	0.0436073	0.405349
	TraesCS4B02G232000.1	0.152723	0.0619055	0.178475	0.0200284	0.00748183	0.368522	0.0346043	0.176841	0.0273496	0.126299	0.0478818	0.185561	0.118488	0.00396364	0.0115205
	TraesCS4D02G233300.1	1.81617	4.11979	3.54665	1.1872	1.88092	3.28635	1.00258	1.48541	2.32569	0.380784	1.27789	0.412675	1.03955	0.0272375	0.0072406
TaNPF8.11	TraesCS4A02G076200.1	9.0866e-07	2.67579e-05	3.01154e-05	1.58661e-08	0.0460903	0.180477	0	0.0119832	0.104575	0.00381047	0	0.0486021	0	0	0
	TraesCS4B02G232100.1	0	0	0	0.0503735	0	0.280998	0	0	0.053516	0	0	0.107753	0	0.0594295	0
	TraesCS4D02G233400.1	0	0	0	0	0	0	0	0	0.0222511	0	0	0	0.0257057	0.0470843	0.0768755
TaNPF8.12	TraesCS4A02G075900.1	2.84066	4.15618	3.73386	1.8825	2.40064	2.15123	1.82154	2.73979	3.29293	2.61699	3.66017	4.96551	2.97096	0.269152	0.927478
	TraesCS4B02G231700.1	3.85083	4.38286	4.26161	1.82224	2.11942	1.74215	1.37952	1.9711	2.4672	1.88324	2.43184	3.07972	2.313	0.168349	1.13424
	TraesCS4D02G233000.1	0.688783	2.87575	2.41643	0.818248	2.19249	2.76819	0.743022	0.629271	0.54614	1.16044	1.12538	1.37335	0.452326	0.110987	0.0233399
TaNPF8.13	TraesCS7A02G531000.1	0	0	0	0	0.159992	0.552096	0	0	0	0	0.008385	0	0	0	0
	TraesCS7D02G518900.1	0.0210584	0.215245	0.210781	0	2.17778	6.75534	0	0.0390209	0.117819	0	0	0.0665474	0.0093156	0	0
TaNPF8.14	TraesCS4A02G075700.1	0.0718676	0.0587991	0.086046	0.00715165	0.0389234	0	0	0.125995	0.489382	0.0138189	0.00787165	0.0333265	0	0	0
	TraesCS4B02G231500.1	4.98537	3.89492	3.77091	1.18893	0.556156	0.0724671	1.5071	4.07559	0.716081	1.24152	1.53684	0.355679	0.093267	0.241395	0.146178
	TraesCS4D02G232900.1	3.77184	3.08241	2.69735	0.592186	0.263545	0.0336121	0.716962	2.48745	4.12243	1.02679	0.664713	0.374238	0.0145426	0.180369	0.213249
TaNPF8.15	TraesCS4A02G076000.1	0.742746	1.28163	1.37452	0.0076265	0.101221	0.0074329	0.207949	0.0425683	0.0156067	0.0224698	0.0877663	0.0138147	0	0.00402406	0.00790795
	TraesCS4B02G231800.1	1.12989	6.73733	5.28645	0.0076307	0.0303418	0	0.0607294	0.0326763	0	0	0.248237	0.263692	0	0	0
	TraesCS4D02G233100.1	0.713076	1.55258	1.34586	0	0	0	0.0969287	0.0229012	0	0.023412	0.0354391	0	0	0.00432555	0
TaNPF8.16	TraesCS2A02G007500.1	1.08968	5.93041	5.20923	0.94288	3.43176	4.9065	1.71601	4.5953	32.0571	0.2327	4.56468	7.48549	0.403395	0.10596	0
	TraesCS2D02G009200.1	0.0296069	0.0391187	0.0199715	5.10278	4.09017	1.22572	0.226469	7.08526	42.7673	0	1.20428	3.07946	0.0179259	0.0764144	0
TaNPF8.17	TraesCS2B02G013000.1	0.581896	2.12235	1.26262	0.214234	0.613766	0.151457	0.279674	1.42252	1.29423	0	0.211172	0.583724	0.113408	0.0265767	0
TaNPF8.18	TraesCS2A02G007100.1	0.47197	0.650558	0.818967	0.229809	0.921887	0.0686319	0.447133	1.20528	1.65695	0.00535235	0.907949	0.796228	0.0197724	0.00308086	0
	TraesCSU02G307300LC.1	0.505055	1.09436	0.652783	0.504632	1.10205	0.10681	0.621713	1.63894	2.18133	0.0181316	1.14085	0.994335	0.0188421	0.00444936	0.0376016
	TraesCS2D02G009100.1	0.316265	0.988648	0.853953	0.588915	1.51042	0.345201	0.283228	2.5743	4.72584	0.0197415	2.93114	2.69768	0	0.046866	0
TaNPF8.19	TraesCS6A02G369900.1	0.130087	0.099111	0.160374	1.58049	3.53533	0.979905	0.177422	0.401973	0.514526	0.184497	0.762518	0.453607	1.52572	0.131811	0.0402439
	TraesCS6B02G406100.1	0.972467	1.21057	1.01234	2.81797	3.57651	0.371733	0.639136	0.645228	0.828456	0.0203158	0.613669	0.889361	0.793706	0.252947	0.563284
	TraesCS6D02G353500.1	0.16277	0.18818	0.334433	1.59253	5.01598	1.94394	0.844362	0.806956	1.57471	0.114458	1.87648	0.924146	0.752444	0.119881	0.155854
TaNPF8.20	TraesCS7A02G381800.1	0.812874	10.2376	7.23283	0.796674	0.127218	0.482621	0.353275	0.781822	4.3633	0.0152318	0.163251	5.61529	0.297586	0.00787405	0
	TraesCS7B02G284300.1	0	0.326551	0.569246	0.0085383	0	0.0945045	0.067898	0.133936	0.089486	0	0.00940865	0	0.00858055	0.0130621	0
	TraesCS7D02G378300.1	0.666921	6.12871	5.98872	0.216468	0.214748	1.03782	0.20429	0.219917	1.14804	0.0074562	0.0301797	9.8788	1.20155	0.139303	0
TaNPF8.21	TraesCS7A02G381600.1	0	0.0045975	0.0242135	0.0640872	0.0159186	0.0116305	0	0.0106765	0	0	0.0104738	0.0086579	0	0	0
TaNPF8.22	TraesCS7A02G381700.1	0.0531845	0.545716	0.362903	0.432444	0.262182	0.631341	0.329248	1.03191	0.943973	0.184691	0.166324	3.91135	2.55912	0.0733454	0.36546
	TraesCS7B02G283800.1	1.96646	3.49535	2.82841	0.854927	0.352051	0.281187	0.633679	1.74507	0.874465	0.163599	1.11485	2.12012	1.51775	0.068177	0.0661077
	TraesCS7D02G377900.1	2.80356	2.70898	2.86416	1.76192	0.949833	0.116309	1.73528	1.62818	1.88666	3.59314	4.58624	4.09149	2.7583	0.21112	0.705688
TaNPF8.23	TraesCS7A02G381500.1	2.3637	5.5581	4.71368	0.930802	0.0749327	0.00791765	0.324952	0.224831	0.0418026	0.106917	0.0341624	0.155344	0.0173652	0.0077309	0
	TraesCS7B02G283400.1	0.668968	2.22536	2.03573	0.0681259	0.109415	0.0933636	0.957291	0.746397	0.793851	0.187669	0.287185	1.1445	0.0190335	0.0182909	0.0171675
	TraesCS7D02G377800.1	1.878	3.07377	2.93064	0.181654	0.058581	0	0.0568241	0.130616	1.53585	0.022256	0.0960648	0.542698	0.0344703	0	0.0083679
TaNPF8.24	TraesCS4A02G287300.1	0	0.350939	0	0.506035	0.379274	0.0331226	0	0	0	0.0357277	0.651522	0.0796901	0	0	0
	TraesCS4A02G287900.1	2.71064	0.893374	0.929226	2.91465	2.39202	0.0162562	4.29962	2.50862	3.59644	1.49735	2.48376	0.185443	0.600176	0.109798	0.0322045
	TraesCS4B02G026700.1	0	0	0	0	0	0	0.0111643	0.011517	0.00979905	0	0	0	0	0	0
	TraesCS4D02G024400.1	1.29533	1.62496	1.22633	6.60784	4.87146	0.516441	7.33128	5.94652	14.7881	3.17422	4.77	1.27164	1.8913	0.0305856	0.0692709
TaNPF8.25	TraesCS6A02G142600.1	0.0507404	0.266958	0.291069	0.0362248	0.103837	0.006806	0.289218	0.365994	0.463039	0.0440004	0.872745	0.0810464	0.00704895	0.010348	0.0516178
	TraesCS6B02G171000.1	0.263072	0.794204	0.746852	0.325045	0.115915	0.0134704	2.07024	0.598723	0.34475	0.401196	2.34494	0.178582	0.103799	0	0.024723
	TraesCS6D02G132100.1	0.0519294	0.370753	0.343572	0.165441	0.0897729	0.039938	0.194001	0.25354	0.300972	0.142609	0.682292	2.52196	0.132771	0.0425516	0.0922454
TaNPF8.26	TraesCS7A02G413100.1	0.0212171	0.0106409	0.0074892	0.123575	0.109744	0.091378	0.318988	0.280668	1.04786	0.0439802	0.188159	0.147058	0.148653	0	0
	TraesCS7B02G312600.1	0.317803	0.619942	0.424429	0.713467	0.12765	0.743732	0.0304762	0.83889	1.85528	0.0212605	0.0782982	0.0809912	0.113388	0.00355076	0.0143393
	TraesCS7D02G406200.1	0.477648	0.258497	0.212344	0.115221	0.0437069	0.0461855	0.0775974	0.678431	0.785494	0.0770829	0.0540991	0.330344	0.251764	0	0.0291025
TaNPF8.27	TraesCS7A02G413300.1	0.747851	1.79462	1.13619	1.64349	1.11347	0.683284	0.590999	0.342517	1.57953	0.108776	0.414141	0.587005	0.150961	0	0.0302789
	TraesCS7A02G413200.1	1.10354	1.73971	1.65992	1.78859	1.27138	0.862816	0.800593	1.0679	2.02472	0.0877371	0.35649	0.63665	0.094323	0	0
	TraesCS7B02G312700.1	0.62105	1.3337	0.481779	0.313825	0.512535	0.131346	0.15894	1.00328	2.21435	0.0451066	0.459052	0	0.114446	0	0.00675135
	TraesCS7D02G406400.1	1.27968	2.23016	1.81091	2.14637	0.845344	0.924301	1.80393	1.96227	7.44625	0.37026	0.950027	0.887093	0.604137	0.0161688	0
TaNPF8.28	TraesCS7B02G312500.1	1.26345	0.120933	0.232478	1.40096	3.9566	0.91935	3.35977	18.1734	1.56117	2.92087	1.7903	0.59753	0.391413	0.00398983	0
	TraesCS7D02G406100.1	0.0760344	0.0252164	0.0931697	0.0158783	0.132124	0.53808	0.0999978	0.609096	2.98686	0.0771418	0.340159	0.698069	0.0445992	0.00808001	0.0477425
TaNPF8.29	TraesCS7A02G412100.1	1.15972	4.45406	3.66018	0.141144	0.271255	0.39273	0.790734	0.408243	0.353351	0.007433	0.206335	0.529751	0.055705	0.0225421	0
	TraesCS7B02G311400.1	0.310051	0.467792	0.728618	0.0729325	0.252671	1.71395	0.930939	0.212809	0.281459	0.0477305	0.17047	0.560059	0.228569	0	0.0138543
	TraesCS7D02G405300.1	4.44961	9.08554	7.70361	1.96638	1.53005	3.77909	1.52283	1.55303	1.16167	1.5123	5.0181	4.19706	3.47317	0.275782	0.594298

## Sheet: Table_S6B mean tpm homoe genes
Supplementary Table S6-B. Choulet et al., 2014 - http://www.wheat-expression.com/ - RNA-Seq expression data of mean homoeologous NPF genes in transcript per million (tpm)
	root_Z10	root_Z13	root_Z39	leaf_Z10	leaf_Z23	leaf_Z71	stem_Z30	stem_Z32	stem_Z65	spike_Z32	spike_Z39	spike_Z65	grain_Z71	grain_Z75	grain_Z85
TaNPF1.1	0.0918026	0.0530592	0.0782193	0.0216992	0.0130736	0.165237	0.0504981	0.476486	0	0.693487	1.65811	0.812853	0.121385	0.106301	12.1397
TaNPF1.2	0	0	0.0188013	0.00707645	0.0059231	0	0	0	0	0.460248	9.72736	0.148224	0.290481	0.040585	0.0748557
TaNPF2.1	0.318518	0.117561	0.121213	2.49872	13.1103	15.4807	1.6692	7.43841	0.49297	5.2078	8.51201	4.07106	32.5461	1.35136	0.765423
TaNPF2.2	0.827439	1.50907	1.18041	2.65371	5.18885	9.54147	1.45135	7.20257	15.4068	0.456402	8.01239	12.4276	11.5259	1.91961	0
TaNPF2.3	0	0.149723	0.156096	0	0	0.0507226	0	0	0	0	0.0181928	0.00785235	0	0.00455665	0
TaNPF2.4	0.0185982	0.0280226	0.0218877	0	0.00709405	0.0530912	0.0791796	0.0647404	0.0147051	0.0147045	0.055193	0.0221343	0.0413473	0.00852869	0
TaNPF2.5	0.22546	0.249596	0.41691	0.171726	0.204205	0.561939	0.331937	0.622507	0.361415	2.08873	5.3117	14.9741	27.6948	1.96928	0.362196
TaNPF2.6	242.015	247.435	242.646	79.8393	56.1338	63.6049	136.727	140.894	98.2537	26.8182	240.492	93.3462	134.991	18.8603	11.9689
TaNPF2.7	0	0	0	0.303734	0.526736	0.0500278	0.034441	0	0	0.051667	0.0383574	0.0523968	0.184962	0.00469049	0
TaNPF2.8	0	0.0264123	0	0	0	0	0	0.0204847	0	0	0	0	0.0389151	0.00843945	0.706465
TaNPF2.9	0.238791	1.25309	1.03223	0	0	0.00726365	0.092933	0.0083518	0	0	0	0	0	0.01217	0.0079737
TaNPF2.10	0.325359	3.19719	3.11566	0.962465	3.16037	0.823895	0.60197	1.30192	4.031	2.17384e-05	0.754838	6.56053	0.0161698	0.0038636	0
TaNPF2.11	2.27174	7.21955	5.40119	0.852492	2.79009	0.318492	0.233006	1.50582	1.81359	0.0171787	0.394705	2.21401	0.00669295	0.00733469	0
TaNPF2.12	29.0646	26.2792	24.3479	3.97191	4.40217	1.59238	8.73777	8.55253	19.0307	3.7639	10.115	9.98979	0.413987	0.0436371	0.0374693
TaNPF2.13	0.151194	0.452161	0.300833	7.57547	4.50744	0.199709	0.818209	1.54389	0.866192	0.0142845	1.38989	0.537297	1.3762	0.026546	0
TaNPF2.14	1.63479	1.98237	2.25356	0.682523	0.891268	0.006711	6.73601	2.13673	0.292964	0.342473	2.32132	1.88046	0.218616	0	0.00810395
TaNPF2.15	59.5556	42.1118	40.6587	1.89644	3.43289	0.0286728	2.65396	1.04201	0.697293	0.211382	0.803013	0.0298906	0.00833185	0.0168662	0
TaNPF2.16	0	0.147931	0.0478459	0	0	0	0	0	0	0	0	0	0	0	0
TaNPF3.1	0.381321	0.436272	0.393359	11.5864	3.0738	9.42477	2.81409	2.27777	9.83771	2.10482	3.66221	19.5638	0.326978	0.357437	3.11402
TaNPF3.2	0.310825	0.566374	0.572913	0.608242	1.70486	1.55953	1.54118	7.20675	7.69723	0.241112	0.379887	0.516749	0.0442915	0.957567	1.11731
TaNPF3.3	1.18119	3.20729	3.13625	0.0269269	0.0117251	0.0418279	0.125276	0.034504	0	0.00657845	0.0712754	0	0.391804	0.0140075	0
TaNPF3.4	3.58859	2.34842	2.13708	4.76323	1.43815	5.15393	2.68599	3.11682	1.85008	1.27698	6.04951	59.1474	0.746647	0.110152	3.25719
TaNPF4.1	7.49601	10.7047	8.99439	3.06212	8.23081	39.1625	3.64054	8.66026	2.86782	1.3054	3.21546	17.479	9.55288	2.45456	9.82291
TaNPF4.2	43.4607	41.2239	43.1818	3.18044	4.4226	13.545	12.8291	26.206	3.76996	3.90949	2.44777	1.01695	0.526126	0.150805	0.348949
TaNPF4.3	2.56441	0.45171	0.480899	0.262487	0.0865165	0.0842975	0.117279	0.202474	0.444874	0.220246	0.547174	0.701014	0.371693	0.136394	0.418656
TaNPF4.4	6.76844	5.96162	5.97713	2.92502	3.91778	1.24146	7.416	34.6661	63.21	1.74627	5.06113	14.9703	24.824	0.554451	0.0137652
TaNPF4.5	2.33724	0.66989	0.471246	1.62887	0.451774	0.00888125	8.28374	0.831438	0.498608	0.0069098	1.86254	1.6982	0.0075405	0	0
TaNPF4.6	1.23866	5.66709	5.42683	0.499822	2.06038	2.56103	0.555392	0.651325	2.154	0	0.00902495	0.14367	0.0093928	0.0169449	0
TaNPF4.7	5.0473	8.05498	7.9753	2.70914	1.01387	0.687327	2.32382	1.67322	2.28721	3.54862	3.96659	2.4417	2.18165	0.143845	0.307748
TaNPF4.8	0.133251	0.375141	0.331851	0.0557578	0.402806	2.86852	0.447178	0.640208	0.487073	0.979551	1.11894	2.28639	0.250852	0.126857	0.891533
TaNPF4.9	4.36994	9.09126	8.46316	2.5139	2.54592	1.12139	26.2869	11.737	6.38908	13.9707	17.1154	1.25867	0.571686	0.0250962	0.078677
TaNPF4.10	0	0	0	0	0	0	0	0	0	0	0	0	0.0111723	0	0
TaNPF5.1	0.0270182	1.96703	1.70555	0.00766375	0	0.0149386	0	0.212778	0.0938214	0	0	0.00778725	0	0	0.00820095
TaNPF5.2	0.215814	1.63084	1.35662	0.3518	0.741085	4.26679	0.727399	2.82675	5.681	0.492349	2.31766	9.7035	2.26821	0.23854	3.63816
TaNPF5.3	0.273804	1.02085	1.05072	0	0	0.00734535	0.0352117	0	0	0	0	0	0	0.0191995	0
TaNPF5.4	1.84519	1.45927	1.2284	2.35594	4.22952	8.25461	0.335257	1.36146	7.57552	0.124237	0.56683	44.8181	10.1848	0.489797	0.152715
TaNPF5.5	2.29446	3.03729	2.54739	2.00721	1.64288	2.66562	2.36935	1.97501	0.620728	5.79891	5.33694	2.79367	3.23933	0.58239	0.605181
TaNPF5.6	1.17018	1.04864	1.18795	0.233377	0.320665	0.315983	0.431434	0.474542	0.471797	0.490499	0.683053	0.65122	0.572555	0.0943034	0.345795
TaNPF5.7	3.92644	18.3187	15.7522	1.2956	17.1205	43.4686	1.34413	1.71364	17.0826	1.03884	1.60749	3.00481	5.30956	0.158803	1.85783
TaNPF5.8	0.325695	2.8159	2.17969	0.386932	0.786789	0.066526	0.251307	2.42779	0.611638	0.881714	0.940159	4.41037	10.6534	0.388388	0.0852977
TaNPF5.9	9.59974	42.4946	32.0776	0.712363	4.2082	2.44917	1.33124	41.2137	8.57717	1.25739	1.46146	10.9037	0.944147	4.31076	0.154678
TaNPF5.10	0.0132516	2.86692	1.95115	0.034357	0.664167	1.60437	1.61812	1.3672	1.47118	0.12942	0.297355	0.25155	2.08242	0.05218	0.0734057
TaNPF5.11	1.96453	2.45727	2.1391	0.440059	1.81141	8.04017	0.315606	2.71836	2.88813	0.286703	0.884468	3.20248	0.598299	0.125518	0.607277
TaNPF5.12	8.15902	11.4137	9.89353	3.6955	2.757	2.45316	6.60843	15.8652	4.97684	6.50235	9.93073	20.5959	17.8285	1.39905	11.1633
TaNPF5.13	1.51095	3.51754	3.3348	0.0417326	0.130364	0.0833018	0.136851	0.162195	0.0620231	0.0237743	0.0649984	0.460983	0.353111	0.0351079	0
TaNPF5.14	0.0113872	0.0299864	0.0469674	0.00961925	0.0101353	0	0.0115789	0.0301133	0.0463467	0	0	0	0	0	0.0119026
TaNPF5.15	12.5351	89.1444	69.6073	5.01688	3.29541	1.64709	27.7464	36.9574	65.4962	2.45134	2.94765	4.82775	17.5461	1.97537	3.33661
TaNPF5.16	1.01937	32.5761	24.6455	4.61154	3.23251	3.9419	4.82578	3.70314	3.13295	1.02062	1.5841	10.6786	3.64386	2.06944	11.4578
TaNPF5.17	7.19133	21.5905	18.1643	5.54685	8.03279	12.1284	3.81855	9.28993	5.90988	0.49853	5.36749	5.40725	10.0944	0.235736	0.0332621
TaNPF5.18	0.648881	0.618075	0.485261	0.83136	1.04707	1.32991	0.408963	1.41021	1.77342	0.646639	0.852561	1.11231	0.761633	0.0813939	0.567788
TaNPF5.19	3.28758	2.92752	2.80152	2.3095	4.12139	5.53202	5.69095	6.12563	4.04307	4.11209	6.60914	5.4795	3.93583	0.436715	1.31092
TaNPF5.20	32.891	44.1685	40.3431	9.7544	3.44775	7.34911	11.2303	11.1736	7.92596	1.26561	2.71779	3.38611	9.13405	0.242674	1.74693
TaNPF5.21	0.505985	1.372	1.35424	0.0613728	0.0695265	0.458529	0.274957	0.0158197	0.120461	0.212625	0.104972	0.144699	0.277363	0.0562848	0.785508
TaNPF5.22	0.770993	1.79601	1.76154	0.231504	0.0221154	0.0107665	0.292765	0.10217	0.14157	0.0170278	0.0725262	0.414233	0.0467585	0.0744424	0.0697687
TaNPF5.23	1.07725	3.32683	3.02506	0	0.0356545	0.231458	0.165559	0.413949	0.994381	0.024077	0.0615065	0.205663	0.123099	0.008311	0
TaNPF5.24	13.8357	11.4088	10.9162	2.17612	3.0746	3.38412	3.88941	4.62168	3.13538	0.825913	2.62821	2.17694	3.14717	0.133189	0.0300661
TaNPF5.25	0.0234619	0.0131675	0.0309838	0	0.086508	0.0829558	0	0	0	0	0	0	0	0	0
TaNPF5.26	7.91995	13.7747	14.1774	0.160194	0.372109	0.323466	0.787501	0.427709	0.0275266	0.067295	0.316839	0.139649	0.684114	0.0274745	0.0340289
TaNPF5.27	0.0267546	0.0223356	0.0151434	0	0	0	0	0	0	0.0101114	0	0	0	0	0.0106745
TaNPF5.28	1.19668	0.6566	0.474733	1.53971	1.82521	0.68421	1.21145	6.43142	1.84756	0.767445	1.07117	1.07423	0.0932085	0.0174071	0
TaNPF5.29	10.8211	6.20231	6.61202	5.32992	4.57313	3.36198	4.81086	20.8913	12.2735	4.32832	6.98967	11.1178	10.6633	0.598288	3.61775
TaNPF5.30	3.32976	2.54329	2.55737	0.0528765	0.0080966	0	0.0187655	0.00927215	0	0	0.102262	0	0	0	0
TaNPF5.31	4.93233	6.02225	5.77821	4.52414	2.13075	1.41827	1.25283	3.82235	7.13618	0.0079443	0.916931	4.05517	0.103115	0.024339	0
TaNPF5.32	0	0	0	3.42349	1.28871	0.620867	0.044014	0.0259212	0.362507	0.0661373	0.245323	0.0162167	0	0	0
TaNPF5.33	0.287875	1.52383	1.64419	0.00828385	0.0379793	0.225341	0.144676	0.10296	0.0912136	0.00839735	0	0.0794128	0.0170874	0	0
TaNPF5.34	0.0653175	0.0478832	0.058153	1.92531	3.19246	22.5443	5.1495	8.2903	13.6439	0.216555	2.53673	6.35832	0.332273	0.0959946	0.141907
TaNPF6.1	33.5372	54.6191	55.2357	18.1287	24.1971	26.6314	56.6313	52.1928	22.6632	9.00849	32.4635	64.0461	2.48203	0.57501	53.6065
TaNPF6.2	9.97013	51.8898	55.4886	0.0495174	0.0133118	0.0138251	0.0529644	0.00763095	0	0.0408493	0.0243463	0.160446	0.007952	0	0
TaNPF6.3	8.74994	28.7464	28.3911	21.7898	21.3226	9.8301	3.64288	4.64735	1.90687	0.285343	0.763697	2.15643	0.0566205	0.0214962	0.0066104
TaNPF6.4	6.72012	3.12139	3.59526	4.04718	1.65029	0.00902285	16.1985	11.8931	1.45341	13.5725	13.8829	1.12602	1.01502	0.0842167	0.418168
TaNPF6.5	8.56687	3.95269	3.34712	11.854	10.6755	3.81256	8.13208	12.6646	6.39442	0.254378	0.730399	0.995649	0.391143	0.0796408	0.127911
TaNPF6.6	0.312606	0.925994	0.922859	3.4392	11.1796	32.2742	4.04894	2.7174	10.1847	0.00269498	1.40357	1.72606	0.0496003	0.0134615	0
TaNPF6.7	0.0125663	0.0100149	0.00348271	0	0	0.0236383	0	0.0853508	0.0144223	0.201616	1.24929	6.55487	0.0750626	0.00989815	0
TaNPF6.8	3.17738	5.40391	3.25471	3.49091	1.4002	0.651968	2.11357	2.52852	1.47311	0.137911	8.40835	2.06494	9.35256	0.089859	1.11846
TaNPF7.1	64.5164	30.7267	32.0835	0.822673	2.172	2.38147	4.21388	20.892	15.9863	1.08407	1.82489	16.7683	4.41843	1.22063	0.00575325
TaNPF7.2	0.203919	1.8161	1.86807	0.869494	1.07644	0.695654	2.89794	26.8873	0.532801	0.546677	3.2295	10.372	0.0861196	0.129338	4.10234
TaNPF7.3	12.4916	29.1786	25.796	1.39568	2.16754	0.6146	0.247399	0.206189	0.0310002	0.0244561	0.216826	0.433644	1.62588	0.0860036	0
TaNPF7.4	1.21843	12.1516	9.98734	0.0754883	0.173208	0.390097	0.0608288	0.874662	0.014685	0.0404238	0.0382451	0.576296	0.193131	0.0648618	0
TaNPF7.5	1.87209	3.59492	3.66214	1.07534	1.20537	3.74107	0.275689	1.49757	3.83985	0	0.0469313	1.94684	1.58271	0.0642152	0.0640563
TaNPF7.6	32.7579	42.6571	40.657	26.9773	26.3885	34.6346	29.0559	42.6812	72.8558	22.163	63.0062	81.5125	90.2521	6.27244	52.4882
TaNPF7.7	8.30618	17.7685	16.7359	6.57788	3.48721	1.06863	3.58454	6.83172	33.6063	2.34274	23.3466	66.1276	69.6159	2.98179	13.3679
TaNPF7.8	13.8036	7.67479	7.3841	4.17602	3.12155	1.83613	3.50708	11.944	8.6054	4.91486	3.93715	3.98063	8.98377	0.499792	2.01518
TaNPF7.9	4.6236	20.3528	19.5649	0.591792	3.41072	2.55584	0.48938	0.342428	0.0458564	0.202798	0.596286	0.297843	0.70665	0.150491	0.70403
TaNPF7.10	0.00584725	0	0.0430076	0.0138716	0	0.302776	0.0603013	0	0.0136963	0.0262492	0.0214472	0.0262765	1.1992	6.84117	0.0789903
TaNPF8.1	0	0	0.0081399	0	0	0	0	0	0	0.0816299	0	0.0785219	0.2746	0	0
TaNPF8.2	0.0085736	0.0182343	0	0.0089024	0.024912	0.0108761	0.0202089	0.00998149	0	0.0171354	0	0	0	0	0
TaNPF8.3	0.252186	0.397551	0.383527	0.226205	1.61863	9.67626	0.101854	0.173617	2.74005	0.251367	0.226594	0.108557	0.0190051	0.00681045	0
TaNPF8.4	24.2629	32.1007	29.4024	11.1436	12.1416	19.5495	8.62179	22.745	29.065	11.1652	19.9567	31.7825	35.0973	4.63467	12.3317
TaNPF8.5	0.0294077	0.118236	0.0678981	0.00752495	0.0598447	0.0240897	0.0344706	0.0610864	0.0233174	0.100793	1.44928	0.156133	0.437187	0	0
TaNPF8.6	5.63445	16.1984	13.5859	1.82268	4.67304	23.719	6.90073	12.1183	4.62722	2.38757	8.29707	10.7326	9.46791	0.771893	0.369299
TaNPF8.7	1.29392	2.28764	1.91723	0.0499797	0.155811	0.0904975	3.3438	3.48655	0.206286	0.0239585	0.0714622	0.0911203	0	0	0
TaNPF8.8	0.198835	0.264825	0.198409	0.0453155	0.0913654	0	0.242125	0.183424	0.24269	0.0352506	0.0102857	0.0710109	0	0	0
TaNPF8.9	16.3632	35.7092	32.2302	13.7858	10.3257	15.9068	17.5594	20.8359	38.445	10.8124	30.1017	23.0582	25.0418	4.16522	6.79128
TaNPF8.10	4.50991	8.5606	8.22383	1.40869	3.30943	6.9262	1.19592	2.51665	2.73191	0.623518	1.58083	1.10306	1.26863	0.0748084	0.42411
TaNPF8.11	9.0866e-07	2.67579e-05	3.01154e-05	0.0503735	0.0460903	0.461474	0	0.0119832	0.180342	0.00381047	0	0.156355	0.0257057	0.106514	0.0768755
TaNPF8.12	7.38027	11.4148	10.4119	4.52298	6.71255	6.66157	3.94408	5.34016	6.30627	5.66067	7.21739	9.41858	5.73629	0.548488	2.08506
TaNPF8.13	0.0210584	0.215245	0.210781	0	2.33777	7.30743	0	0.0390209	0.117819	0	0.008385	0.0665474	0.0093156	0	0
TaNPF8.14	8.82907	7.03612	6.5543	1.78827	0.858625	0.106079	2.22406	6.68902	5.32789	2.28213	2.20943	0.763243	0.10781	0.421764	0.359427
TaNPF8.15	2.58572	9.57154	8.00683	0.0152572	0.131562	0.0074329	0.365607	0.0981459	0.0156067	0.0458817	0.371442	0.277506	0	0.00834961	0.00790795
TaNPF8.16	1.11929	5.96953	5.22921	6.04566	7.52193	6.13221	1.94248	11.6806	74.8244	0.2327	5.76896	10.5649	0.421321	0.182374	0
TaNPF8.17	0.581896	2.12235	1.26262	0.214234	0.613766	0.151457	0.279674	1.42252	1.29423	0	0.211172	0.583724	0.113408	0.0265767	0
TaNPF8.18	1.29329	2.73357	2.3257	1.32336	3.53436	0.520643	1.35207	5.41851	8.56413	0.0432254	4.97995	4.48824	0.0386145	0.0543962	0.0376016
TaNPF8.19	1.26532	1.49787	1.50715	5.99099	12.1278	3.29558	1.66092	1.85416	2.91769	0.319271	3.25267	2.26711	3.07188	0.50464	0.759382
TaNPF8.20	1.47979	16.6928	13.7908	1.02168	0.341966	1.61495	0.625463	1.13568	5.60082	0.0226879	0.20284	15.4941	1.50772	0.160239	0
TaNPF8.21	0	0.0045975	0.0242135	0.0640872	0.0159186	0.0116305	0	0.0106765	0	0	0.0104738	0.0086579	0	0	0
TaNPF8.22	4.82321	6.75005	6.05548	3.04929	1.56407	1.02884	2.6982	4.40516	3.7051	3.94144	5.86742	10.123	6.83517	0.352642	1.13726
TaNPF8.23	4.91067	10.8572	9.68005	1.18058	0.242929	0.101281	1.33907	1.10184	2.3715	0.316842	0.417413	1.84254	0.0708689	0.0260218	0.0255354
TaNPF8.24	4.00597	2.86927	2.15556	10.0285	7.64276	0.565819	11.6421	8.46666	18.3943	4.7073	7.90529	1.53678	2.49148	0.140383	0.101475
TaNPF8.25	0.365741	1.43191	1.38149	0.526711	0.309524	0.0602144	2.55346	1.21826	1.10876	0.587806	3.89998	2.78159	0.243618	0.0528996	0.168586
TaNPF8.26	0.816668	0.889079	0.644262	0.952263	0.281101	0.881296	0.427062	1.79799	3.68863	0.142324	0.320556	0.558392	0.513806	0.00355076	0.0434418
TaNPF8.27	3.75213	7.09819	5.0888	5.89227	3.74273	2.60175	3.35446	4.37596	13.2648	0.61188	2.17971	2.11075	0.963866	0.0161688	0.0370302
TaNPF8.28	1.33949	0.146149	0.325648	1.41684	4.08873	1.45743	3.45977	18.7825	4.54804	2.99801	2.13046	1.2956	0.436013	0.0120698	0.0477425
TaNPF8.29	5.91939	14.0074	12.0924	2.18046	2.05398	5.88577	3.2445	2.17409	1.79648	1.56746	5.3949	5.28687	3.75744	0.298324	0.608153

## Sheet: Table_S7
Table S7. Fold changes (≥3 folds) of NPF genes expression under various abiotic and biotic stresses
Note: NPF genes in gray font indicate no response of gene expression to stresses (< 3 fold changes), in red font indicate specific response to abiotic stresses only, and in blue font indicate specific response to biotic stresses only. "↓" and "↑" indicate down- or upregulation, respectively. The bold fonts in the table indicate ≥ 10 fold changes of genes expression.
wheat NPF gene ID	leaf_heat			leaf_drought			leaf_heat & drought			shoots_4℃		leaf_PEG			spike_drought					root_-P		shoot_-P		spikelets_Fg inoculation with			leaf_Powdery mildew pathogen				leaf_stripe rust pathogen				leaf Magnaporthe oryzae symptomatic
	1h	6h		1h	6h		1h	6h		2 weeks		2h	12h		AR3	AR5	AR6	AR8		10day		10day		ABA_24h	GA_24h		24h	48h	72h		24h	48h	72h
TaNPF1.1										11.93↑														4.34↑			4.75↑	5.55↑
TaNPF1.2				4.53↑				7.45↑										0.20↓
TaNPF2.1		5.99↑						3.06↑		4.38↑														5.62↑					0.32↓
TaNPF2.2	0.25↓	5.17↑			0.29↓		0.19↓
TaNPF2.3																																			0.17↓
TaNPF2.4
TaNPF2.5					4.54↑		0.17↓	0.17↓		4.42↑		0.31↓																			0.12↓				0.24↓
TaNPF2.6							0.14↓	0.24↓																			3.46↑
TaNPF2.7										13.44↑																	0.09↓	0.09↓	0.09↓		0.11↓
TaNPF2.8
TaNPF2.9													0.40↓											0.19↓
TaNPF2.10
TaNPF2.11													5.53↑
TaNPF2.12										0.29↓
TaNPF2.13					0.11↓																														0.20↓
TaNPF2.14	0.14↓	0.10↓			0.31↓		0.32↓					3.54↑	10.11↑			0.26↓															0.31↓	3.78↑
TaNPF2.15		0.24↓										4.14↑					0.30↓																		0.20↓
TaNPF2.16
TaNPF3.1	0.25↓						0.08↓	0.09↓
TaNPF3.2
TaNPF3.3																						3.23↑
TaNPF3.4		8.02↑		3.53↑	37.96↑			6.27↑		20.93↑														45.42↑	4.29↑			0.26↓
TaNPF4.1				5.34↑												0.17↓
TaNPF4.2							0.15↓	0.28↓							0.13↓	4.52↑								3.74↑
TaNPF4.3	0.21↓	6.42↑			0.11↓		0.02↓						0.16↓																4.17↑
TaNPF4.4		4.83↑						4.78↑							5.28↑
TaNPF4.5		0.25↓					0.29↓	0.14↓		0.19↓			3.9↑				3.15↑	3.54↑						0.12↓
TaNPF4.6		0.13↓			0.18↓			0.12↓
TaNPF4.7
TaNPF4.8	0.25↓												0.19↓					3.41↑													0.17↓
TaNPF4.9	0.23↓	0.11↓					0.10↓	0.21↓										0.27↓						3.88↑
TaNPF4.10
TaNPF5.1
TaNPF5.2							0.13↓								0.19↓	0.24↓
TaNPF5.3																									12.07↑
TaNPF5.4					0.19↓		0.33↓	0.14↓
TaNPF5.5	0.26↓	0.27↓					0.20↓	0.17↓
TaNPF5.6																													4.75↑
TaNPF5.7					0.29↓		0.24↓	0.20↓										3.12↑
TaNPF5.8		0.16↓					0.20↓																								3.77↑				20.46↑
TaNPF5.9	0.07↓						0.10↓	0.32↓																							4.38↑
TaNPF5.10		0.26↓			8.73↑					5.72↑										0.20↓									0.25↓
TaNPF5.11
TaNPF5.12							0.29↓
TaNPF5.13	0.33↓	0.25↓					0.33↓	0.11↓		0.19↓
TaNPF5.14																															8.50↑
TaNPF5.15							0.22↓						5.66↑							0.19↓													3.08↑
TaNPF5.16							0.18↓			3.56↑			22.99↑			0.33↓												0.26↓	0.27↓
TaNPF5.17	0.11↓				0.22↓		0.08↓	0.23↓							3.60↑		4.30↑	6.53↑
TaNPF5.18
TaNPF5.19	0.31↓	0.09↓					0.24↓											9.24E-7↓									0.31↓				0.10↓		0.10↓
TaNPF5.20							0.19↓	0.31↓
TaNPF5.21					0.06↓		0.21↓	0.12↓		0.27↓
TaNPF5.22							0.07↓			16.33↑			0.33↓															0.07↓				0.07↓
TaNPF5.23		0.20↓						0.22↓		4.57↑																					5.30↑	4.52↑			0.26↓
TaNPF5.24					3.01↑																						0.22↓	0.20↓
TaNPF5.25	0.13↓	0.31↓			0.24↓
TaNPF5.26	0.03↓	0.28↓			0.11↓			0.14↓																			0.11↓	0.23↓	0.28↓
TaNPF5.27
TaNPF5.28	0.19↓				0.07↓		0.19↓																								0.18↓
TaNPF5.29		5.84↑										4.02↑																3.27↑				0.15↓
TaNPF5.30
TaNPF5.31
TaNPF5.32	0.13↓	0.07↓					0.09↓	0.06↓		7.72↑		17.17↑												4.48↑											0.12↓
TaNPF5.33												5.16↑										0.29↓
TaNPF5.34					0.29↓					3.35↑		0.20↓					0.31↓
TaNPF6.1
TaNPF6.2		0.30↓			0.09↓		0.13↓															0.30↓
TaNPF6.3	0.19↓	0.16↓			0.05↓		0.15↓	0.09↓					3.16↑
TaNPF6.4
TaNPF6.5					0.02↓					0.23↓			3.11↑														0.20↓	0.15↓
TaNPF6.6		0.11↓		4.61↑						4.81↑														9.21↑			0.20↓	0.08↓	0.10↓
TaNPF6.7
TaNPF6.8		0.14↓			5.11↑		0.18↓			5.36↑		3.37↑																0.26↓	0.27↓
TaNPF7.1					3.40↑		5.01↑			4.42↑		4.41↑			5.87↑		3.11↑											0.21↓
TaNPF7.2		11.82↑			4.01↑		0.31↓			3.83↑						0.31↓											6.22↑	0.29↓
TaNPF7.3					0.25↓		0.29↓	0.25↓
TaNPF7.4	4.78↑	3.65↑			4.39↑																	3.18↑					330.18↑	91.10↑	28.49↑
TaNPF7.5	0.17↓	0.16↓					0.10↓	0.10↓		0.20↓
TaNPF7.6
TaNPF7.7
TaNPF7.8	0.29↓																										3.60↑
TaNPF7.9	0.07↓	0.11↓			0.22↓		0.02↓	0.03↓																			115.48↑	13.79↑	7.43↑		10.84↑
TaNPF7.10																									0.08↓										6.42↑
TaNPF8.1
TaNPF8.2
TaNPF8.3	0.15↓	0.12↓			0.15↓		0.09↓	0.10↓		3.07↑		8.45↑	5.04↑
TaNPF8.4							0.29↓
TaNPF8.5					0.14↓		0.16↓	0.17↓																											7.39↑
TaNPF8.6	0.22↓						0.11↓
TaNPF8.7																								0.14↓								6.85↑	5.54↑
TaNPF8.8	0.21↓	0.10↓					0.16↓																										3.61↑
TaNPF8.9	0.25↓						0.14↓																					4.03↑
TaNPF8.10	0.22↓						0.21↓									0.19↓
TaNPF8.11										0.19↓		1968.49↑	25.9↑																		3.01↑
TaNPF8.12	0.23↓						0.30↓
TaNPF8.13	0.09↓	0.30↓					0.08↓
TaNPF8.14		11.08↑			3.44↑			9.90↑
TaNPF8.15																								0.11↓											0.31↓
TaNPF8.16	0.32↓	0.30↓			0.06↓		0.28↓	0.25↓				3.02↑	3.77↑			6.81↑		3.18↑
TaNPF8.17										3.35↑		0.07↓												0.28↓											0.31↓
TaNPF8.18	0.09↓	0.15↓			0.25↓		0.09↓	0.15↓										0.24↓																	0.30↓
TaNPF8.19	0.12↓	0.04↓			0.22↓		0.11↓	0.02↓		5.1↑			10.79↑														0.12↓	0.12↓	0.10↓
TaNPF8.20	0.23↓				10.01↑					0.29↓			0.08↓											3.01↑							0.11↓	0.07↓			10.65↑
TaNPF8.21																								0.25↓				4.79↑
TaNPF8.22	0.33↓						0.27↓						0.31↓
TaNPF8.23		0.05↓						0.12↓																											0.29↓
TaNPF8.24	0.31↓						0.20↓
TaNPF8.25	0.24↓	0.19↓						0.09↓				0.12↓
TaNPF8.26	0.15↓						0.13↓
TaNPF8.27	0.23↓				0.30↓		0.11↓								4.91↑
TaNPF8.28	0.19↓	0.19↓			0.24↓		0.16↓	0.12↓							0.17↓																				0.21↓
TaNPF8.29

## Sheet: Table_S8
Table S8. Comparison of in this study identified NPF genes and in Bajgain et al., 2018
No.	NPF genes accession ID	Corresponding gene No. in Bajgain et al., 2018
1	TraesCS1A02G031300	TaNT12
2	TraesCS1A02G150200	TaNT310
3	TraesCS1A02G150400	TaNT302
4	TraesCS1A02G197600	TaNT194, 195
5	TraesCS1A02G197700	TaNT205, 238
6	TraesCS1A02G210900	TaNT57, 60
7	TraesCS1A02G211000	TaNT11, 13
8	TraesCS1A02G257400	TaNT388, 446
9	TraesCS1A02G257800	TaNT406, 410
10	TraesCS1A02G257900	TaNT407
11	TraesCS1A02G269400	TaNT376, 379
12	TraesCS1A02G269500	TaNT377
13	TraesCS1A02G269600	TaNT333
14	TraesCS1B02G168100	TaNT299, 301, 303
15	TraesCS1B02G212200	TaNT199
16	TraesCS1B02G212300	TaNT206
17	TraesCS1B02G212400	TaNT196,237
18	TraesCS1B02G267900	TaNT387
19	TraesCS1B02G268200	TaNT408
20	TraesCS1B02G279900	TaNT382
21	TraesCS1B02G280000	TaNT336, 380, 383
22	TraesCS1B02G280100	TaNT336, 337, 339
23	TraesCS1D02G032700	TaNT12, 15, 17
24	TraesCS1D02G147200	TaNT309, 314
25	TraesCS1D02G147400	TaNT300
26	TraesCS1D02G201100	TaNT200
27	TraesCS1D02G201200	TaNT202, 236
28	TraesCS1D02G214200	TaNT58, 59
29	TraesCS1D02G214300	TaNT16
30	TraesCS1D02G256700	TaNT389
31	TraesCS1D02G257100	TaNT409
32	TraesCS1D02G257200	TaNT386, 390
33	TraesCS1D02G269500	TaNT381
34	TraesCS1D02G269700	TaNT338, 340
35	TraesCS2A02G007100	TaNT430
36	TraesCS2A02G007500	TaNT429
37	TraesCS2A02G045500	TaNT167, 463
38	TraesCS2A02G175600	TaNT220, 221
39	TraesCS2A02G264500	TaNT65, 111
40	TraesCS2A02G309100	TaNT46
41	TraesCS2A02G335800	TaNT66
42	TraesCS2A02G350000	TaNT188
43	TraesCS2A02G350100	TaNT108, 109, 193
44	TraesCS2A02G350300	TaNT162, 455
45	TraesCS2A02G416800	TaNT275
46	TraesCS2A02G443600	TaNT99
47	TraesCS2A02G565600	TaNT315
48	TraesCS2A02G572000	TaNT469
49	TraesCS2B02G013000	TaNT431
50	TraesCS2B02G057600	TaNT464
51	TraesCS2B02G248000	TaNT290
52	TraesCS2B02G277600	TaNT186
53	TraesCS2B02G326200	TaNT50
54	TraesCS2B02G368500	TaNT189
55	TraesCS2B02G368700	TaNT192
56	TraesCS2B02G464700	TaNT98, 105
57	TraesCS2B02G626000	TaNT317
58	TraesCS2B02G626100	TaNT325
59	TraesCS2B02G626600	TaNT326
60	TraesCS2B02G626700	TaNT320
61	TraesCS2D02G009100	TaNT270
62	TraesCS2D02G009200	TaNT432
63	TraesCS2D02G044000	TaNT449, 450
64	TraesCS2D02G044200	TaNT161
65	TraesCS2D02G182900	TaNT219, 222
66	TraesCS2D02G259400	TaNT21
67	TraesCS2D02G307400	TaNT48, 138
68	TraesCS2D02G327000	TaNT67, 68
69	TraesCS2D02G348400	TaNT191
70	TraesCS2D02G348500	TaNT163
71	TraesCS2D02G348600	TaNT456
72	TraesCS2D02G576000	TaNT321
73	TraesCS3A02G056400	TaNT411
74	TraesCS3A02G057000	TaNT276
75	TraesCS3A02G081100	TaNT484
76	TraesCS3A02G304400	TaNT168, 173, 174
77	TraesCS3A02G382100	TaNT288
78	TraesCS3A02G382200	TaNT327
79	TraesCS3A02G382600	TaNT342, 348
80	TraesCS3A02G382800	TaNT364
81	TraesCS3A02G383200	TaNT361
82	TraesCS3A02G392800	TaNT223
83	TraesCS3A02G418700	TaNT141
84	TraesCS3A02G418800	TaNT146
85	TraesCS3B02G069100	TaNT412
86	TraesCS3B02G070200	TaNT278
87	TraesCS3B02G095900	TaNT485
88	TraesCS3B02G215200	TaNT308
89	TraesCS3B02G304500	TaNT290
90	TraesCS3B02G332000	TaNT170, 171
91	TraesCS3B02G332100	TaNT172
92	TraesCS3B02G414800	TaNT291
93	TraesCS3B02G414900	TaN331
94	TraesCS3B02G415300	TaNT344
95	TraesCS3B02G424700	TaNT225
96	TraesCS3B02G424800	TaNT227
97	TraesCS3B02G454100	TaNT144
98	TraesCS3D02G056300	TaNT419, 493
99	TraesCS3D02G056700	TaNT278, 284
100	TraesCS3D02G057000	TaNT277, 279
101	TraesCS3D02G081100	TaNT483, 486
102	TraesCS3D02G297400	TaNT176
103	TraesCS3D02G297600	TaNT169, 175
104	TraesCS3D02G375300	TaNT365, 369
105	TraesCS3D02G375400	TaNT363, 367
106	TraesCS3D02G375500	TaNT341, 347
107	TraesCS3D02G375600	TaNT343, 346
108	TraesCS3D02G375800	TaNT328, 330, 332
109	TraesCS3D02G375900	TaNT295
110	TraesCS3D02G376200	TaNT478
111	TraesCS3D02G385600	TaNT228
112	TraesCS3D02G385700	TaNT230
113	TraesCS3D02G414300	TaNT143
114	TraesCS4A02G075700	TaNT36, 39
115	TraesCS4A02G075900	TaNT166, 242
116	TraesCS4A02G076100	TaNT213, 215, 218
117	TraesCS4A02G076200	TaNT247
118	TraesCS4A02G225400	TaNT52, 54
119	TraesCS4A02G262700	TaNT23, 459
120	TraesCS4A02G283900	TaNT118, 126
121	TraesCS4A02G287900	TaNT77
122	TraesCS4A02G440700	TaNT487
123	TraesCS4B02G029600	TaNT119, 121, 384
124	TraesCS4B02G052200	TaNT56, 207, 209
125	TraesCS4B02G090800	TaNT51, 55
126	TraesCS4B02G231500	TaNT37, 38
127	TraesCS4B02G231700	TaNT165, 243, 246
128	TraesCS4B02G232000	TaNT40, 181, 208
129	TraesCS4B02G232100	TaNT210, 212, 214
130	TraesCS4B02G338600	TaNT305
131	TraesCS4B02G371000	TaNT61
132	TraesCS4B02G380000	TaNT150, 233
133	TraesCS4B02G398100	TaNT492
134	TraesCS4D02G024400	TaNT78
135	TraesCS4D02G026800	TaNT120, 122, 127
136	TraesCS4D02G052400	TaNT24
137	TraesCS4D02G087900	TaNT53
138	TraesCS4D02G232900	TaNT42
139	TraesCS4D02G233000	TaNT244, 245
140	TraesCS4D02G233300	TaNT41, 183, 218
141	TraesCS4D02G233400	TaNT211, 216, 234
142	TraesCS4D02G335100	TaNT306
143	TraesCS4D02G361500	TaNT63, 184
144	TraesCS5A02G037900	TaNT160, 460
145	TraesCS5A02G153200	TaNT488, 489
146	TraesCS5A02G388000	TaNT25
147	TraesCS5A02G409600	TaNT75
148	TraesCS5A02G485000	TaNT352
149	TraesCS5A02G485200	TaNT353
150	TraesCS5A02G485300	TaNT445
151	TraesCS5A02G508500	TaNT307
152	TraesCS5A02G537100	TaNT62
153	TraesCS5A02G546200	TaNT151
154	TraesCS5B02G001100	TaNT147, 148, 149
155	TraesCS5B02G060800	TaNT164
156	TraesCS5B02G152000	TaNT397
157	TraesCS5B02G245300	TaNT231
158	TraesCS5B02G393100	TaNT115
159	TraesCS5B02G414000	TaNT69, 448
160	TraesCS5B02G498400	TaNT356, 359
161	TraesCS5B02G498500	TaNT358
162	TraesCS5B02G498700	TaNT351
163	TraesCS5D02G045300	TaNT177
164	TraesCS5D02G067400	TaNT114, 457, 458
165	TraesCS5D02G398000	TaNT187
166	TraesCS5D02G419200	TaNT70, 74
167	TraesCS5D02G498500	TaNT355, 360
168	TraesCS5D02G498700	TaNT357, 444
169	TraesCS5D02G498800	TaNT443, 444
170	TraesCS6A02G041300	TaNT311
171	TraesCS6A02G142600	TaNT79, 80
172	TraesCS6A02G263500	TaNT155, 240, 241
173	TraesCS6A02G267600	TaNT100
174	TraesCS6A02G267700	TaNT258
175	TraesCS6A02G268400	TaNT436
176	TraesCS6A02G268500	TaNT103, 104
177	TraesCS6A02G280200	TaNT152, 153, 157
178	TraesCS6A02G369900	TaNT130
179	TraesCS6B02G056500	TaNT312
180	TraesCS6B02G076100	TaNT107, 285
181	TraesCS6B02G290500	TaNT156, 427
182	TraesCS6B02G295000	TaNT437
183	TraesCS6B02G295100	TaNT101, 437
184	TraesCS6B02G309200	TaNT154, 158
185	TraesCS6B02G406100	TaNT133
186	TraesCS6B02G452600LC	TaNT95
187	TraesCS6D02G047600	TaNT313
188	TraesCS6D02G060200	TaNT102, 106
189	TraesCS6D02G132100	TaNT81, 465
190	TraesCS6D02G246400	TaNT180
191	TraesCS6D02G247000	TaNT440
192	TraesCS6D02G247100	TaNT438
193	TraesCS6D02G260500	TaNT159
194	TraesCS6D02G353500	TaNT135
195	TraesCS7A02G054100	TaNT490
196	TraesCS7A02G196100	TaNT479
197	TraesCS7A02G206400	TaNT392, 447
198	TraesCS7A02G301700	TaNT18, 19, 185
199	TraesCS7A02G381500	TaNT466
200	TraesCS7A02G381600	TaNT273
201	TraesCS7A02G381700	TaNT271
202	TraesCS7A02G381800	TaNT248, 252
203	TraesCS7A02G413100	TaNT260
204	TraesCS7A02G461200	TaNT375
205	TraesCS7A02G504300	TaNT372
206	TraesCS7A02G531000	TaNT44, 235
207	TraesCS7B02G020300	TaNT399
208	TraesCS7B02G020500	TaNT401, 402
209	TraesCS7B02G101800	TaNT480, 481
210	TraesCS7B02G113600	TaNT391, 395
211	TraesCS7B02G262200	TaNT26, 27
212	TraesCS7B02G283400	TaNT84
213	TraesCS7B02G283800	TaNT272
214	TraesCS7B02G284300	TaNT253
215	TraesCS7B02G312600	TaNT269
216	TraesCS7B02G312700	TaNT261
217	TraesCS7B02G362700	TaNT373
218	TraesCS7D02G049400	TaNT491
219	TraesCS7D02G091600	TaNT232
220	TraesCS7D02G119800	TaNT403
221	TraesCS7D02G119900	TaNT405
222	TraesCS7D02G120200	TaNT398
223	TraesCS7D02G139600	TaNT468
224	TraesCS7D02G209200	TaNT393, 442
225	TraesCS7D02G297000	TaNT20
226	TraesCS7D02G357300	TaNT28
227	TraesCS7D02G377800	TaNT83, 85
228	TraesCS7D02G377900	TaNT256
229	TraesCS7D02G378300	TaNT254
230	TraesCS7D02G406200	TaNT265
231	TraesCS7D02G406400	TaNT266
232	TraesCS7D02G449400	TaNT371
233	TraesCS7D02G491400	TaNT374
234	TraesCS7D02G518900	TaNT43
235	TraesCS1B02G038700	#N/A
236	TraesCS1B02G168000	#N/A
237	TraesCS1B02G224900	#N/A
238	TraesCS1B02G225000	#N/A
239	TraesCS1B02G268300	#N/A
240	TraesCS1D02G269600	#N/A
241	TraesCS2A02G443700	#N/A
242	TraesCS2A02G571800	#N/A
243	TraesCS2A02G571900	#N/A
244	TraesCS2A02G572100	#N/A
245	TraesCS2A02G572200	#N/A
246	TraesCS2A02G572300	#N/A
247	TraesCS2B02G057700	#N/A
248	TraesCS2B02G346100	#N/A
249	TraesCS2B02G368400	#N/A
250	TraesCS2B02G368600	#N/A
251	TraesCS2B02G464900	#N/A
252	TraesCS2B02G615200	#N/A
253	TraesCS2B02G615300	#N/A
254	TraesCS2B02G615400	#N/A
255	TraesCS2B02G615500	#N/A
256	TraesCS2D02G413900	#N/A
257	TraesCS2D02G442700	#N/A
258	TraesCS2D02G442900	#N/A
259	TraesCS2D02G583300	#N/A
260	TraesCS2D02G583400	#N/A
261	TraesCS2D02G583500	#N/A
262	TraesCS2D02G583600	#N/A
263	TraesCS3A02G185600	#N/A
264	TraesCS3A02G272600	#N/A
265	TraesCS3A02G304500	#N/A
266	TraesCS3A02G382300	#N/A
267	TraesCS3A02G382400	#N/A
268	TraesCS3A02G382700	#N/A
269	TraesCS3A02G382900	#N/A
270	TraesCS3A02G392900	#N/A
271	TraesCS3A02G533500LC	#N/A
272	TraesCS3B02G069900	#N/A
273	TraesCS3B02G415000	#N/A
274	TraesCS3B02G415100	#N/A
275	TraesCS3B02G415200	#N/A
276	TraesCS3B02G415600	#N/A
277	TraesCS3B02G415700	#N/A
278	TraesCS3B02G454000	#N/A
279	TraesCS3D02G189500	#N/A
280	TraesCS3D02G375200	#N/A
281	TraesCS3D02G375700	#N/A
282	TraesCS3D02G376300	#N/A
283	TraesCS3D02G414400	#N/A
284	TraesCS4A02G076000	#N/A
285	TraesCS4A02G287300	#N/A
286	TraesCS4A02G440300	#N/A
287	TraesCS4A02G440400	#N/A
288	TraesCS4A02G440500	#N/A
289	TraesCS4A02G440600	#N/A
290	TraesCS4A02G654600LC	#N/A
291	TraesCS4B02G026700	#N/A
292	TraesCS4B02G057000	#N/A
293	TraesCS4B02G231800	#N/A
294	TraesCS4B02G375800	#N/A
295	TraesCS4D02G233100	#N/A
296	TraesCS5A02G004400	#N/A
297	TraesCS5A02G056100	#N/A
298	TraesCS5A02G056200	#N/A
299	TraesCS5B02G039100	#N/A
300	TraesCS5B02G060500	#N/A
301	TraesCS5D02G012500	#N/A
302	TraesCS5D02G067100	#N/A
303	TraesCS5D02G158500	#N/A
304	TraesCS6A02G056500	#N/A
305	TraesCS6A02G267800	#N/A
306	TraesCS6B02G171000	#N/A
307	TraesCS6B02G295600	#N/A
308	TraesCS6D02G246500	#N/A
309	TraesCS6D02G251500	#N/A
310	TraesCS7A02G054000	#N/A
311	TraesCS7A02G095200	#N/A
312	TraesCS7A02G111500LC	#N/A
313	TraesCS7A02G121600	#N/A
314	TraesCS7A02G121700	#N/A
315	TraesCS7A02G365100	#N/A
316	TraesCS7A02G412100	#N/A
317	TraesCS7A02G413200	#N/A
318	TraesCS7A02G413300	#N/A
319	TraesCS7B02G020200	#N/A
320	TraesCS7B02G040100	#N/A
321	TraesCS7B02G201900	#N/A
322	TraesCS7B02G311400	#N/A
323	TraesCS7B02G312500	#N/A
324	TraesCS7D02G049300	#N/A
325	TraesCS7D02G076900	#N/A
326	TraesCS7D02G197600	#N/A
327	TraesCS7D02G405300	#N/A
328	TraesCS7D02G406100	#N/A
329	TraesCSU02G115500	#N/A
330	TraesCSU02G130200	#N/A
331	TraesCSU02G307300LC	#N/A

## Sheet: Table_S9
Table S9. Identification of non-NPF NRT genes in Bajgain et al., 2018
No.	Other NRT genes	Clade	Interprotein domain IDs	IWGSC gene ID
1	TaNT1, 139	5	IPR011701; IPR020846	TraesCS3B02G285900
2	TaNT2, 6	5	IPR011701; IPR020846	TraesCS6A02G031100
3	TaNT3	5	IPR011701; IPR020846	TraesCS6B02G044400
4	TaNT4	5	IPR011701; IPR020846	TraesCS6D02G035800
5	TaNT5	5	IPR011701; IPR020846	TraesCS6B02G044100
6	TaNT6, 33	5	IPR011701; IPR020846	TraesCS6A02G031000
7	TaNT7	5	IPR011701; IPR020846	TraesCS6D02G035900
8	TaNT7	5	IPR011701; IPR020846	TraesCS6D02G036100LC
9	TaNT8, 9	5	IPR011701; IPR036259	TraesCS7A02G428500
10	TaNT10	5	IPR011701; IPR020846	TraesCS7D02G420900
11	TaNT31	5	IPR011701; IPR020846	TraesCS6A02G030800
12	TaNT32	5	IPR011701; IPR020846	TraesCS6A02G030900
13	TaNT34	5	IPR011701; IPR020846	TraesCS6A02G031200
14	TaNT35, 76	5	IPR011701; IPR020846	TraesCS6D02G035600
15	TaNT64	5	IPR011701; IPR020846	TraesCS6A02G033000
16	TaNT140	5	IPR011701; IPR020846	TraesCS3A02G254000
17	TaNT470, 476	5	IPR011701; IPR020846	TraesCS6A02G033100
18	TaNT471, 477	5	IPR011701; IPR020846	TraesCS6A02G033200
19	TaNT472, 474	5	IPR011701; IPR020846	TraesCS6D02G037800
20	TaNT473	5	IPR011701; IPR020846	TraesCS6B02G046700
21	TaNT475	5	IPR011701; IPR020846	TraesCS6D02G038100
22	TaNT489	5	IPR011701; IPR020846	TraesCS6A02G030700
23	TaNT494	5	IPR011701; IPR020846	TraesCS2D02G073500
24	TaNT495	5	IPR011701; IPR020846	TraesCS2A02G074800
25	TaNT496	5	IPR011701; IPR020846	TraesCS6B02G045600
26	TaNT497	5	IPR011701; IPR020846	TraesCS6A02G032400
27	TaNT499	5	IPR011701; IPR020846	TraesCS6B02G044300
28	TaNT500	5	IPR011701; IPR020846	TraesCS6D02G035700
29	TaNT87	1	IPR016605	TraesCS4A02G367300
30	TaNT88, 91	1	IPR016605	TraesCS5D02G506100
31	TaNT89	1	IPR016605	no IWGSC ID gene present
32	TaNT92	1	IPR016605	TraesCS6A02G210000
33	TaNT94	1	IPR016605	TraesCS6A02G209900
34	TaNT95	1	IPR016605	TraesCS6B02G238700
35	TaNT96	1	IPR016605	TraesCS6B02G238800
36	TaNT97	1	IPR016605	TraesCS6D02G193200

[truncated: 2 more sheets: Table_S10, Table_S11]
