# Supplementary material for: Phylogeny and gene expression of the complete NITRATE TRANSPORTER 1/PEPTIDE TRANSPORTER FAMILY in Triticum aestivum
Source: J Exp Bot. 2020 May 28;71(15):4531–46. doi: 10.1093/jxb/eraa210 (PMC7382379; doi:10.1093/jxb/eraa210)
Supplement: eraa210_suppl_Supplementary-Table-S12 [file eraa210_suppl_supplementary-table-s12.xlsx]

## Sheet: A. AtNPF-OsNPF function data
Summary of potential functions of identified NPF genes in Arabidopsis and rice and their phylogeny orthologs in wheat
NPF subfamily	Gene name (Old name)	Species	Gene expression responses	Substrates	Function in planta and phenotype	References	Wheat orthologs
1	AtNPF1.1 (NRT1.12)	Arabidopsis thaliana	No affection by N sources	NO3-, ABA, GA1/3/4, Ja-Ile	Nitrate allocation to young leaves; atnpf1.1, impairs growth at high nitrate supply.	1	TaNPF1.1
	AtNPF1.2 (NRT1.11)	Arabidopsis thaliana	No affection by N sources	NO3-, GA1/3/4, Ja-Ile	Nitrate allocation to young leaves; atnpf1.12 impairs growth at high nitrate supply.	1
	OsNPF1.3	Oryza sativa	Mycorrhiza inducible	ND	ND	65
2	AtNPF2.1	Arabidopsis thaliana	ND	GA24	ND	64	TaNPF2.10; TaNPF2.11; TaNPF2.12; TaNPF2.13; TaNPF2.14; TaNPF2.15; TaNPF2.16
	AtNPF2.3	Arabidopsis thaliana	Barely affection by salt stress	NO3-, GA1/3/4	Root-to-shoot nitrate transport under salinity; atnpf2.3 reduces shoot biomass under salt stress.	2
	AtNPF2.4	Arabidopsis thaliana	Repression by NaCl and ABA	Chloride, GA1/3/4, Ja-Ile	Xylem loading of chloride under salinity; Knock down of AtNPF2.4 reduces chloride accumulation in shoot.	3
	AtNPF2.5	Arabidopsis thaliana	Induction by NaCl	ABA, GA1/3/4	Chloride efflux from root.	4
	AtNPF2.6	Arabidopsis thaliana	ND	GA1/4, Ja-Ile	ND	5
	AtNPF2.7 (NAXT1)	Arabidopsis thaliana	Induction by low pH (pH=3) at protein level	NO3-, GA1/3/4, Ja-Ile	Nitrate efflux in roots under acidic conditions.	6
	AtNPF2.9 (NRT1.9)	Arabidopsis thaliana	Induction by long-term nitrate exposure	NO3-, 4MTB	Phloem loading of nitrate in root; atnpf2.9 enhances plant growth under high-nitrate conditions.	7	TaNPF2.1; TaNPF2.2; TaNPF2.3; TaNPF2.6; TaNPF2.7; TaNPF2.8; TaNPF2.9
	AtNPF2.10 (GTR1)	Arabidopsis thaliana	Induction by wound and MeJA	NO3-, 4MTB, 8MTO, GA1/3/4, Ja-Ile	GLS translocation to seeds. JA-Ile translocation to undamaged leaf; atnpf2.10 reduces fertility, and atnpf2.10, atnpf2.11 reduces seed weight and yield.	8-11
	AtNPF2.11 (GTR2)	Arabidopsis thaliana	No affection by wound	NO3-, 4MTB, 8MTO, GA3/4/24	GLS translocation to seeds; atnpf2.10atnpf2.11 reduces seed weight and yield.	8, 9, 63
	OsNPF2.2 (OsPTR2)	Oryza sativa	Induction by nitrate, mycorrhiza inducible	NO3-	Root-to-shoot nitrate transport; osnpf2.2 shows severely dwarfism, short panicle, low seed setting, and abnormal seed development.	12, 65
	AtNPF2.12 (NRT1.6)	Arabidopsis thaliana	Induction by N starvation	NO3-, GA1/3/8/24	Nitrate transport to embryo. N cycling under low N stress; atnpf2.12 reduces leaf area under low N condition and nitrate accumulation in seeds, and increases seed abortion rate.	13, 14, 63	TaNPF2.4; TaNPF2.5
	AtNPF2.13 (NRT1.7)	Arabidopsis thaliana	Induction by N starvation	NO3-, 4MTB, GA1/3/4/19/24, Ja-Ile	Nitrate remobilization from old to young leaves; atnpf2.13 shows retarded growth upon N starvation.	15, 63
	AtNPF2.14	Arabidopsis thaliana	ND	4MTB	ND	5
	OsNPF2.4	Oryza sativa	Affection by nitrate, ammonium and potassium differentially in tissues and by development	NO3-	Acquisition and long-distance transport of nitrate; osnpf2.4 reduces plant height, panicle length, seed-setting rate and yield.	16	TaNPF2.6
3	AtNPF3.1 (Nitr)	Arabidopsis thaliana	Repression by GA, induction by ABA and E. necator pathogen inoculation	NO3-, NO2, ABA, GA1/3/4/8/20/24, Ja-Ile	Nitrite accumulation in leaves. GA accumulation and responses; Overexpression of AtNPF3.1 delays germination, and reduces plant growth. Atnpf3.1 mutant is affected in hypocotyl elongation and germination under low N conditions.	17-19, 63	TaNPF3.1
4	AtNPF4.1 (AIT3)	Arabidopsis thaliana	ND	ABA,GA1/3/4/8/19/20/24, Ja-Ile	ND	5, 63	TaNPF4.1
	AtNPF4.2 (AIT4)	Arabidopsis thaliana	ND	ABA, GA1/3	ND	5
	AtNPF4.5 (AIT2)	Arabidopsis thaliana	ND	ABA	ND	5
	AtNPF4.6 (NRT1.2/AIT1)	Arabidopsis thaliana	Repression by nitrate in short time (1h) and induction afterwards. Increased promoter activity by ABA	NO3-, ABA, GA1/3/4/8/24, Ja-Ile	Nitrate uptake in roots. ABA-mediated inhibition of seed germination. N cycling under low N stress; atnpf4.6 reduces leaf area under adequate N condition, and has more flower stalks under low N condition. Ait1/nrt1.2 mutants are less sensitive to exogenuously applied ABA. Excess water loss from open stomata.	14, 20-22, 63
	OsNPF4.1 (SP1)	Oryza sativa	ND	ND	osnpf4.1 severely reduces panicle length, seed size and number.	23	TaNPF4.9
	OsNPF4.12	Oryza sativa	Mycorrhiza inducible	ND	ND	65	TaNPF4.10
5	AtNPF5.1	Arabidopsis thaliana	ND	ABA, GA1/3/4, JA-Ile	ND	5	TaNPF5.1 TaNPF5.2
	AtNPF5.2 (PTR3)	Arabidopsis thaliana	Induction by amino acids, wound, salt, SA, MeJA, ABA, hrpA	ABA, GA1/3/4, di-peptides	Biotic and abiotic stresses response; atnpf5.2 reduces tolerance to salt stress in germination rate, shows faster disease proceeding inoculated by E. carotovora.	24, 25	TaNPF5.3- TaNPF5.7
	AtNPF5.3	Arabidopsis thaliana	ND	ABA	ND	5
	AtNPF5.5	Arabidopsis thaliana	ND	NO3-	N accumulation in embryo; atnpf5.5 reduces N content in embryo.	26	TaNPF5.8; TaNPF5.9
	AtNPF5.6	Arabidopsis thaliana	ND	GA1/4	ND	5
	AtNPF5.7	Arabidopsis thaliana	ND	ABA, GA1/3/4, JA-Ile	ND	5
	AtNPF5.10	Arabidopsis thaliana	ND	NO3-	ND	5	TaNPF5.11- TaNPF5.34
	AtNPF5.11	Arabidopsis thaliana	ND	NO3-	Vacuolar nitrate efflux (together with AtNPF5.12 and AtNPF5.16) - modulation of nitrate allocation between roots and shoots via vacuolar nitrate release.	27
	AtNPF5.12	Arabidopsis thaliana	ND	NO3-	Vacuolar nitrate efflux (together with AtNPF5.11 and AtNPF5.16) - modulation of nitrate allocation between roots and shoots via vacuolar nitrate release.	27
	AtNPF5.16	Arabidopsis thaliana	ND	NO3-	Vacuolar nitrate efflux (together with AtNPF5.11 and AtNPF5.12) - modulation of nitrate allocation between roots and shoots via vacuolar nitrate release.	27
6	AtNPF6.2 (NRT1.4)	Arabidopsis thaliana	No affection by nitrate	NO3-	Nitrate storage in petiole; atnpf6.2 increases leaf width.	28	TaNPF6.5
	AtNPF6.4 (NRT1.3)	Arabidopsis thaliana	Induction by nitrate	NO3-	Polyamine resistance	29, 66	TaNPF6.6; TaNPF6.7
	AtNPF6.3 (NRT1.1)	Arabidopsis thaliana	Induction by nitrate, acidic pH	NO3-, IAA, 2,4-D	Nitrate uptake, root-to-shoot transport and transceptor in sensing/signaling. Lateral root growth by nitrate-regulated auxin transport. N signaling control of PSR. Abiotic stresse responses; atnpf6.3 reduce growth of nascent roots, stems, leaves, flower buds, and delay flowering time.	20-40, 62	TaNPF6.1; TaNPF6.2; TaNPF6.3; TaNPF6.4
	OsNPF6.1	Oryza sativa	Induction by nitrate	NO3-	Nitrate uptake and utilization; The elite haplotype B confer high NUE under low N supply and increasing grain yield.	67	TaNPF6.8
	OsNPF6.3 (OsNRT1.1A)	Oryza sativa	Induction by ammonium (not nitrate)	NO3-	Tonoplast localization.N utilization and flowering time regulation; Overexpression of OsNPF6.3 significantly promote NUE, grain yield and early maturation in field conditions, while mutation of OsNPF6.3 reduce both nitrate and ammonium utilization, and lead to severe yield loss and late flowering.	41	TaNPF6.1
	OsNPF6.4	Oryza sativa	Mycorrhiza inducible	ND	ND	65	TaNPF6.4
	OsNPF6.5 (OsNRT1.1B)	Oryza sativa	Induction by nitrate (not ammonium)	NO3-	Functional homologue of AtNPF6.3 in nitrate uptake, transport, and signaling. Component of signaling crosstalk of nitrate and phophate. Modulate root microbiome; OsNPF6.5 diverge between indica and japonica rice subspecies, and indica-type allele improve NUE and actual yield.	42-44	TaNPF6.2; TaNPF6.3
7	AtNPF7.1 (NRT1.7)	Arabidopsis thaliana	Induction by low N	ND	N cycling under low N stress; flowwer - anther specific; atnpf7.1 reduce leaf area under adequate N condition, have more and longer flower stalks under low N condition.	14	TaNPF7.2; TaNPF7.10
	AtNPF7.2 (NRT1.8)	Arabidopsis thaliana	Induction by nitrate; Upregulation by Cd and salt stress	NO3-	Nitrate retrieval from xylem; knockout mutants show enhanced sensitivity to abiotic stress.	45, 70	TaNPF7.1; TaNPF7.10
	AtNPF7.3 (NRT1.5)	Arabidopsis thaliana	Induction by nitrate and phosphate starvation, repression by pH increase and potassium limitation, salt, drought and cadmium stress	NO3-, K+	Xylem loading of nitrate and potassium. Involve in phosphate deficiency response.	46, 47, 68, 69
	OsNPF7.1 (OsPTR4)	Oryza sativa	Affection by nitrate and/or ammonium differentially in tissues	ND	Involve in nitrate uptake and axillary buds growth; Overexpression of OsNPF7.1 increase biomass, tiller number and grain yield, while knock down of OsNPF7.1 has opposite effect.	48	TaNPF7.8; TaNPF7.10
	OsNPF7.2	Oryza sativa	Induction by high nitrate concentration	NO3-	Intracellular nitrate allocation in roots. Regulation of cell proliferation in tiller bud; Tonoplat localization. Overexpression of OsNPF7.2 promote growth and increase tiller number and grain yield, while mutation of OsNPF7.2 has opposite effect.	49, 50	TaNPF7.9; TaNPF7.10
	OsNPF7.3 (OsPTR6)	Oryza sativa	Induction by both organic and inorganic N		Vaolar membrane localization; N allocation - N-recycling from leaf to panicle. Overexpression of OsNPF7.3 promote growth, tiller number, grain N content and yield, while knock down of OsNPF7.3 has opposite effect. N-recycling from leaf to panicle.	51, 52	TaNPF7.4; TaNPF7.10
	OsNPF7.4 (OsPTR5)	Oryza sativa	Affection by nitrate and/or ammonium differentially in tissues	ND	Involve in nitrate uptake and axillary buds growth; osnpf7.4 increase biomass, tiller number and grain yield, while overexpression of OsNPF7.4 has opposite effect.	48
	OsNPF7.7	Oryza sativa	The two splicing forms response differentially to nitrate and/or ammonium in tissues		N allocation and axillary buds growth; Overexpression of the two splicing variants of OsNPF7.7 both increase tiller number, effective panicle number, filled grain number, grain yield and NUE, while knock down of OsNPF7.7 has opposite effect.	53	TaNPF7.6; TaNPF7.10
8	AtNPF8.1 (PTR1)	Arabidopsis thaliana	ND	di-peptides, Ja-Ile	Peptide uptake by root.	54-56	TaNPF8.1~ TaNPF8.8
	AtNPF8.2 (PTR5)	Arabidopsis thaliana	ND	di-peptides, ABA, GA1/4, Ja-Ile	Peptide transport into germinating pollen; Overexpression of AtNPF8.2 enhances shoot growth.	55, 56
	AtNPF8.3 (PTR2)	Arabidopsis thaliana	No affection by cold stratifcation during germination	di-peptides, Histidine	Involve in water uptake during seed germination; atnpf8.3 delays seed germination.	57	TaNPF8.9- TaNPF8.29
	OsNPF8.1 (OsPTR7)	Oryza sativa	Induction by As(Ⅲ)	DMA	Dimethylarsenate accumulation in rice grain; osnpf8.1 reduces As in brown rice without influence on grain yield and N content	58	TaNPF8.1- TaNPF8.4
	OsNPF8.9 (OsNRT1)	Oryza sativa	No affection by short term nitrate presence	NO3-	Overexpression of OsNPF8.9 and its 6 transmembrane splicing variant OsNPF8.9b both promote shoot growth.	59, 60	TaNPF8.13; TaNPF8.14
	OsNPF8.20 (OsPTR9)	Oryza sativa	Induction by inorganic N sources	ND	Involve in ammonium uptake, N assimilation and root development; Overexpression of OsNPF8.20 promotes plant growth, increases tiller number and grain yield, while mutation of OsNPF8.20 has opposite effect.	61	TaNPF8.26; TaNPF8.27; TaNPF8.28; TaNPF8.29
Note: Based on reviews by Wang et al (2018) and Corratge and Lamonbe (2017) and with the exception of recently reported or new discovery of NPF genes of AtNPF2.12, AtNPF4.6 and AtNPF7.1 (Babst et al., 2019), AtNPF3.1 (David et al., 2016), AtNPF6.3 (Fang et al., 2016; Jian et al., 2018,2019; Medici et al., 2019; Pan et al., 2020; Teng et al., 2019; Zhu et al., 2019), AtNPF7.3 (Cui et al., 2019; Li…
References:
1	Hsu, P.-K. and Y.-F. Tsay (2013). "Two Phloem Nitrate Transporters, NRT1.11 and NRT1.12, Are Important for Redistributing Xylem-Borne Nitrate to Enhance Plant Growth." Plant Physiology 163(2): 844-856.
2	Taochy, C., et al. (2015). "The Arabidopsis root stele transporter NPF2.3 contributes to nitrate translocation to shoots under salt stress." The Plant Journal 83(3): 466-479.
3	Li, B., et al. (2016). "Identification of a Stelar-Localized Transport Protein That Facilitates Root-to-Shoot Transfer of Chloride in Arabidopsis." Plant Physiol 170(2): 1014-1029.
4	Li, B., et al. (2017). "AtNPF2.5 Modulates Chloride (Cl−) Efflux from Roots of Arabidopsis thaliana." Frontiers in Plant Science 7(2013).
5	Corratge and Lamonbe (2017). "Substrate (un) specificity of Arabidopsis NRT1/PTR FAMILY (NPF) proteins". Journal of Experimental Botany 68, 3107-3113.
6	Segonzac, C., et al. (2007). "Nitrate Efflux at the Root Plasma Membrane: Identification of an Arabidopsis Excretion Transporter." The Plant Cell 19(11): 3760-3777.
7	Wang, Y.-Y. and Y.-F. Tsay (2011). "Arabidopsis Nitrate Transporter NRT1.9 Is Important in Phloem Nitrate Transport." The Plant Cell 23(5): 1945-1957.
8	Nour-Eldin, H. H., et al. (2012). "NRT/PTR transporters are essential for translocation of glucosinolate defence compounds to seeds." Nature 488: 531.
9	Andersen, T. G., et al. (2013). "Integration of Biosynthesis and Long-Distance Transport Establish Organ-Specific Glucosinolate Profiles in Vegetative Arabidopsis." The Plant Cell 25(8): 3133.
10	Saito, H., et al. (2015). "The jasmonate-responsive GTR1 transporter is required for gibberellin-mediated stamen development in Arabidopsis." Nature Communications 6(1): 6095.
11	Ishimaru, Y., et al. (2017). "GTR1 is a jasmonic acid and jasmonoyl-l-isoleucine transporter in Arabidopsis thaliana." Biosci Biotechnol Biochem 81(2): 249-255.
12	Li, Y., et al. (2015). "Disruption of the rice nitrate transporter OsNPF2.2 hinders root-to-shoot nitrate transport and vascular development." Scientific Reports 5: 9635.
13	Almagro, A., et al. (2008). "Characterization of the Arabidopsis Nitrate Transporter NRT1.6 Reveals a Role of Nitrate in Early Embryo Development." The Plant Cell 20(12): 3289-3299.
14	Babst, B. A., et al. (2019). "Three NPF genes in Arabidopsis are necessary for normal nitrogen cycling under low nitrogen stress." Plant Physiol Biochem 143: 1-10.
15	Fan, S.-C., et al. (2009). "The Arabidopsis Nitrate Transporter NRT1.7, Expressed in Phloem, Is Responsible for Source-to-Sink Remobilization of Nitrate." The Plant Cell 21(9): 2750-2761.
16	Xia, X., et al. (2015). "Rice nitrate transporter OsNPF2.4 functions in low-affinity acquisition and long-distance transport." Journal of Experimental Botany 66(1): 317-331.
17	Sugiura, M., et al. (2007). "A Nitrite Transporter Associated with Nitrite Uptake by Higher Plant Chloroplasts." Plant and Cell Physiology 48(7): 1022-1035.
18	Pike, S., et al. (2014). "Members of the NPF3 Transporter Subfamily Encode Pathogen-Inducible Nitrate/Nitrite Transporters in Grapevine and Arabidopsis." Plant and Cell Physiology 55(1): 162-170.
19	Tal, I., et al. (2016). "The Arabidopsis NPF3 protein is a GA transporter." Nature Communications 7: 11486.
20	Huang, N.-C., et al. (1999). "Cloning and Functional Characterization of an Arabidopsis Nitrate Transporter Gene That Encodes a Constitutive Component of Low-Affinity Uptake." The Plant Cell 11(8): 1381-1392.
21	Kanno, Y., et al. (2012). "Identification of an abscisic acid transporter by functional screening using the receptor complex as a sensor." Proceedings of the National Academy of Sciences 109(24): 9653.
22	Kanno, Y., et al. (2013). "Nitrate does not compete with abscisic acid as a substrate of AtNPF4.6/NRT1.2/AIT1 in Arabidopsis." Plant Signal Behav 8(12): e26624.
23	Li, S., et al. (2009). "Short panicle1 encodes a putative PTR family transporter and determines rice panicle size." The Plant Journal 58(4): 592-605.
24	Karim, S., et al. (2005). "Structural and functional characterization of AtPTR3, a stress-induced peptide transporter of Arabidopsis." Journal of Molecular Modeling 11(3): 226-236.
25	Karim, S., et al. (2007). "AtPTR3, a wound-induced peptide transporter needed for defence against virulent bacterial pathogens in Arabidopsis." Planta 225(6): 1431-1445.
26	Léran, S., et al. (2015). "AtNPF5.5, a nitrate transporter affecting nitrogen accumulation in Arabidopsis embryo." Scientific Reports 5: 7962.
27	He, Y.-N., et al. (2017). "Tonoplast-localized nitrate uptake transporters involved in vacuolar nitrate efflux and reallocation in Arabidopsis." Scientific Reports 7(1): 6417.
28	Chiu, C.-C., et al. (2004). "Mutation of a Nitrate Transporter, AtNRT1:4, Results in a Reduced Petiole Nitrate Content and Altered Leaf Development." Plant and Cell Physiology 45(9): 1139-1148.
29	Tong, W., et al. (2016). "Polyamine Resistance Is Increased by Mutations in a Nitrate Transporter Gene NRT1.3 (AtNPF6.4) in Arabidopsis thaliana." Frontiers in Plant Science 7(834).
30	Tsay, Y.-F., et al. (1993). "The herbicide sensitivity gene CHL1 of arabidopsis encodes a nitrate-inducible nitrate transporter." Cell 72(5): 705-713.
31	Léran, S., et al. (2013). "Arabidopsis NRT1.1 Is a Bidirectional Transporter Involved in Root-to-Shoot Nitrate Translocation." Molecular Plant 6(6): 1984-1987.
32	Ho, C.-H., et al. (2009). "CHL1 Functions as a Nitrate Sensor in Plants." Cell 138(6): 1184-1194.
33	Guo, F.-Q., et al. (2001). "The Arabidopsis Dual-Affinity Nitrate Transporter Gene Is Activated and Functions in Nascent Organ Development during Vegetative and Reproductive Growth." The Plant Cell 13(8): 1761.
34	Krouk, G., et al. (2010). "Nitrate-Regulated Auxin Transport by NRT1.1 Defines a Mechanism for Nutrient Sensing in Plants." Developmental Cell 18(6): 927-937.
35	Bouguyon, E., et al. (2015). "Multiple mechanisms of nitrate sensing by Arabidopsis nitrate transceptor NRT1.1." Nature Plants 1(3): 15015.
36	Medici, A., et al. (2019). "Identification of Molecular Integrators Shows that Nitrogen Actively Controls the Phosphate Starvation Response in Plants." The Plant Cell 31(5): 1171-1184.
37	Jian, S., et al. (2018). "NRT1.1-Related NH4+ Toxicity Is Associated with a Disturbed Balance between NH4+ Uptake and Assimilation." Plant Physiology 178(4): 1473.
38	Jian, S., et al. (2019). "NRT1.1 Regulates Nitrate Allocation and Cadmium Tolerance in Arabidopsis." Frontiers in Plant Science 10: 384.
39	Zhu, J., et al. (2019). "Nitrate transporter 1.1 alleviates lead toxicity in Arabidopsis by preventing rhizosphere acidification."Journal of Experimental Botany 70(21): 6363-6374.
40	Pan, W., et al. (2020). "Zn stress facilitates nitrate transporter 1.1-mediated nitrate uptake aggravating Zn accumulation in Arabidopsis plants." Ecotoxicol Environ Saf 190: 110104.
41	Wang, W., et al. (2018). "Expression of the Nitrate Transporter Gene OsNRT1.1A/OsNPF6.3 Confers High Yield and Early Maturation in Rice." The Plant Cell 30: 638-651.
42	Hu, B., et al. (2015). "Variation in NRT1.1B contributes to nitrate-use divergence between rice subspecies." Nature Genetics 47: 834.
43	Zhang, J., et al. (2019). "NRT1.1B is associated with root microbiota composition and nitrogen use in field-grown rice." Nature Biotechnology 37(6): 676-684.
44	Hu, B., et al. (2019). "Nitrate-NRT1.1B-SPX4 cascade integrates nitrogen and phosphorus signalling networks in plants." Nature Plants 5(4): 401-413.
45	Li, J.-Y., et al. (2010). "The Arabidopsis Nitrate Transporter NRT1.8 Functions in Nitrate Removal from the Xylem Sap and Mediates Cadmium Tolerance." The Plant Cell 22(5): 1633-1646.
46	Lin, S.-H., et al. (2008). "Mutation of the Arabidopsis NRT1.5 Nitrate Transporter Causes Defective Root-to-Shoot Nitrate Transport." The Plant Cell 20(9): 2514-2528.
47	Li, H., et al. (2017). "NRT1.5/NPF7.3 Functions as a Proton-Coupled H+K+ Antiporter for K+ Loading into the Xylem in Arabidopsis." The Plant Cell 29(8): 2016-2026.
48	Huang, W., et al. (2019). "Altered expression of OsNPF7.1 and OsNPF7.4 differentially regulates tillering and grain yield in rice." Plant Science 283: 23-31.
49	Hu, R., et al. (2016). "Knock-Down of a Tonoplast Localized Low-Affinity Nitrate Transporter OsNPF7.2 Affects Rice Growth under High Nitrate Supply." Frontiers in Plant Science 7(1529).
50	Wang, J., et al. (2018). "Rice nitrate transporter OsNPF7.2 positively regulates tiller number and grain yield." Rice 11(1): 12.
51	Fan, X., et al. (2014). "Over-expression of OsPTR6 in rice increased plant growth at different nitrogen supplies but decreased nitrogen use efficiency at high ammonium supply." Plant Science 227: 1-11.
52	Fang, Z., et al. (2017). "The Rice Peptide Transporter OsNPF7.3 Is Induced by Organic Nitrogen, and Contributes to Nitrogen Allocation and Grain Yield." Frontiers in Plant Science 8(1338).
53	Huang, W., et al. (2018). "Two Splicing Variants of OsNPF7.7 Regulate Shoot Branching and Nitrogen Utilization Efficiency in Rice." Frontiers in Plant Science 9(300).
54	Daniela, D., et al. (2004). "AtPTR1, a plasma membrane peptide transporter expressed during seed germination and in vascular tissue of Arabidopsis." The Plant Journal 40(4): 488-499.
55	Komarova, N. Y., et al. (2008). "AtPTR1 and AtPTR5 Transport Dipeptides in Planta." Plant Physiology 148(2): 856-869.
56	Hammes, U. Z., et al. (2010). "Functional Properties of the Arabidopsis Peptide Transporters AtPTR1 and AtPTR5." Journal of Biological Chemistry 285(51): 39710-39717.
57	Choi, M.-G., et al. (2020). "Peptide transporter2 (PTR2) enhances water uptake during early seed germination in Arabidopsis thaliana." Plant Molecular Biology.
58	Tang, Z., et al. (2017). "OsPTR7 (OsNPF8.1), a Putative Peptide Transporter in Rice, is Involved in Dimethylarsenate Accumulation in Rice Grain." Plant and Cell Physiology 58(5): 904-913.
59	Lin, C.-M., et al. (2000). "Cloning and Functional Characterization of a Constitutively Expressed Nitrate Transporter Gene, OsNRT1, from Rice." Plant Physiology 122(2): 379-388.
60	Fan, X., et al. (2016). "A putative 6‐transmembrane nitrate transporter OsNRT1.1b plays a key role in rice under low nitrogen." Journal of Integrative Plant Biology 58(6): 590-599.
61	Fang, Z., et al. (2013). "Altered expression of the PTR/NRT1 homologue OsPTR9 affects nitrogen utilization efficiency, growth and grain yield in rice." Plant Biotechnology Journal 11(4): 446-458.
62	Fang, X. Z., et al. (2016). "Alleviation of proton toxicity by nitrate uptake specifically depends on nitrate transporter 1.1 in Arabidopsis". New Phytologist 211(1): 149-158.
63	David et al. (2016). "N availability modulates the role of NPF3.1, a gibberellin transporter, in GA-mediated phenotypes in Arabidopsis". Planta 244: 1315-1328.
64	Wulff et al. (2019). "An optimized screen reduces the number of GA transporters and provides insights into nitrate transporter 1/peptide transporter family substrate determinants". Frontiers in Plant Science 10: 1106
65	Drechsler et al. (2018). "Identification of arbuscular mycorrhiza-inducible Nitrate Transporter 1/Peptide Transporter Family (NPF) genes in rice". Mycorrhiza 28: 93-100.
66	Okamoto, M., et al. (2003). "Regulation of NRT1 and NRT2 Gene Families of Arabidopsis thaliana: Responses to Nitrate Provision." Plant and Cell Physiology 44(3): 304-317.
67	Tang, W., et al. (2019). "Genome-wide associated study identifies NAC42-activated nitrate transporter conferring high nitrogen use efficiency in rice." Nature Communications 10(1): 5279.
68	Chen, C. Z., et al. (2012). "Arabidopsis NRT1.5 is another essential component in the regulation of nitrate reallocation and stress tolerance." Plant Physiology 159(4): 1582-1590.
69	Cui, Y. N., et al. (2019). "Nitrate transporter NPF7.3/NRT1.5 plays an essential role in regulating phosphate deficiency responses in Arabidopsis." Biochemical and Biophysical Research Communications 508(1): 314-319.
70	Zhang g-B., et al. (2014) "The Arabidopsis Ethylene/Jasmonic Acid-NRT Signaling Module Coordinates Nitrate Reallocation and the Trade-Off between Growth and Environmental Adaptation". The Plant Cell 26: 3984-3998.

## Sheet: B. Sum TaNPF N-D-N&D effects
	root	leaf	stem	node	spike	grain
NPF1.1							AtNPF1.1/2		not checked
NPF2.5									no significant effects
NPF2.6							OsNPF2.4		developmental effects
NPF2.10							-		nitrogen effects
NPF2.11							-		D & N effects
NPF2.12							-		D - N effects
NPF2.15							-
NPF3.1							AtNPF3.1
NPF3.2							-
NPF4.1							-
NPF4.2							-
NPF4.4							-
NPF4.6							-
NPF5.4
NPF5.5
NPF5.7
NPF5.8(5A)							AtNPF5.5
NPF5.9(1)
NPF5.15							-
NPF5.16(3B)							-
NPF5.20							AtNPF5.10/12/16
NPF5.26
NPF5.30
NPF5.32							-
NPF5.34							-
NPF6.3							NRT1.1
NPF6.4							-
NPF6.6							-
NPF7.1
NPF7.3							OsNPF7.2
NPF7.4(2D)
NPF7.6
NPF7.7(1B)
NPF7.10
NPF8.4							AtNPF8.1/2 OsNPF8.1
NPF8.9
NPF8.13
NPF8.15
NPF8.16
NPF8.17
NPF8.18
NPF8.19
NPF8.24
NPF8.28							OsNPF8.20 PTR9
